# Supplementary material for: Computational workflow to study the seasonal variation of secondary metabolites in nine different bryophytes
Source: Sci Data. 2018 Aug 28;5:180179. doi: 10.1038/sdata.2018.179 (PMC6111888; doi:10.1038/sdata.2018.179)
Supplement: Supplementary file 1 [file sdata2018179-isa1.zip]

Archive with 3 entries (3 files):
- i_Investigation.txt
- s_Peters_study.txt
- a_Peters_assay.txt
