# Supplementary material for: Computational workflow to study the seasonal variation of secondary metabolites in nine different bryophytes
Source: Sci Data. 2018 Aug 28;5:180179. doi: 10.1038/sdata.2018.179 (PMC6111888; doi:10.1038/sdata.2018.179)
Supplement: Supplementary file 1 [file sdata2018179-isa1.zip › i_Investigation.txt]

# Investigation File generated for Scientific Data with Investigation File Authoring Tool version 0.1.0 on 15/08/2018 - This metadata file is CC0
ONTOLOGY SOURCE REFERENCE
Term Source Name	PO	OBI	ERO	NCIT	ENVO	PATO	EFO	MS
Term Source File	http://data.bioontology.org/ontologies/PO	http://data.bioontology.org/ontologies/OBI	http://data.bioontology.org/ontologies/ERO	http://data.bioontology.org/ontologies/NCIT	http://data.bioontology.org/ontologies/ENVO	http://data.bioontology.org/ontologies/PATO	http://data.bioontology.org/ontologies/EFO	http://data.bioontology.org/ontologies/MS
Term Source Version	Version # 20	2014-08-18	2013-08-02	17.06d		unknown	2.98	4.0.1
Term Source Description	Plant Ontology	Ontology for Biomedical Investigations	Eagle-I Research Resource Ontology	National Cancer Institute Thesaurus	Environment Ontology	Phenotypic Quality Ontology	Experimental Factor Ontology	Mass Spectrometry Ontology
INVESTIGATION
Investigation Identifier
Investigation Title
Investigation Description
Investigation Submission Date
Investigation Public Release Date
INVESTIGATION PUBLICATIONS
Investigation PubMed ID
Investigation Publication DOI
Investigation Publication Author List
Investigation Publication Title
Investigation Publication Status
Investigation Publication Status Term Accession Number
Investigation Publication Status Term Source REF
INVESTIGATION CONTACTS
Investigation Person Last Name
Investigation Person Mid Initials
Investigation Person First Name
Investigation Person Address
Investigation Person Phone
Investigation Person Fax
Investigation Person Email
Investigation Person Affiliation
Investigation Person Roles
Investigation Person Roles Term Accession Number
Investigation Person Roles Term Source REF
STUDY
Study Identifier	10.1038/sdata.2018.179
Study Title	Computational workflow to study the seasonal variation of secondary metabolites in nine different bryophytes
Study Submission Date	25/01/2018
Study Public Release Date	28/08/2018
Study Description	http://www.nature.com/articles/sdata2018179#abstract
Study File Name	s_Peters_study.txt
Comment[Subject Keywords]	//;//;//;/
Comment[Manuscript Licence]	CC BY-4.0
Comment[Experimental Metadata Licence]	CC0
Comment[Supplementary Information File Name]	
Comment[Supplementary Information File Type]	x-zip-compressed
Comment[Supplementary Information File URL]	http://www.nature.com/articles/sdata2018179#supplementary-information
Comment[Data Repository]	MetaboLights
Comment[Data Record Accession]	MTBLS520
Comment[Data Record URI]	http://identifiers.org/metabolights:MTBLS520
STUDY DESIGN DESCRIPTORS
Study Design Type	time series design	database creation objective	process-based data analysis objective
Study Design Type Term Accession Number	OBI:0500020	http://www.ebi.ac.uk/efo/swo/SWO_0000509	ERO:0100084
Study Design Type Term Source REF	OBI	ERO	ERO
STUDY PUBLICATIONS
Study PubMed ID	""
Study Publication DOI	doi:10.1002/ece3.4361
Study Publication Author List	Peters, K., Gorzolka, K., Bruelheide, H., Neumann, S.
Study Publication Title	Seasonal variation of secondary metabolites in 9 different bryophytes
Study Publication Status	submitted
Study Publication Status Term Accession Number	
Study Publication Status Term Source REF	
STUDY FACTORS
Study Factor Name	exposition	moisture of the substrate	light conditions	type of substrate	collection season	MS ionisation mode
Study Factor Type	Spatial Orientation	wetness of soil	degree of illumination	substrate type	season	scan polarity
Study Factor Type Term Accession Number	NCIT:C45788	ENVO:09200013	PATO:0015013	http://www.ebi.ac.uk/efo/EFO_0005522	ENVO:03000096	MS:1000465
Study Factor Type Term Source REF	NCIT	ENVO	PATO	EFO	ENVO	MS
STUDY ASSAYS
Study Assay Measurement Type	metabolite profiling
Study Assay Measurement Type Term Accession Number	OBI:0000366
Study Assay Measurement Type Term Source REF	ERO
Study Assay Technology Type	Ultra High-performance Liquid Chromatography/Tandem Mass Spectrometry
Study Assay Technology Type Term Accession Number	NCIT:C122176
Study Assay Technology Type Term Source REF	NCIT
Study Assay Technology Platform	instrument; manufacturer
Study Assay File Name	a_Peters_assay.txt
STUDY PROTOCOLS
Study Protocol Name	Sampling protocol	Collecting ecological characteristics	Extraction protocol and LC/MS analysis	Quality control	Raw data acquisition	Peak detection	Peak annotation	Sampling campaign
Study Protocol Type	sample collection protocol	environmental monitoring	Ultra High-performance Liquid Chromatography/Tandem Mass Spectrometry	Quality Control	data transformation	data transformation	data transformation	specimen collection process
Study Protocol Type Term Accession Number	http://www.ebi.ac.uk/efo/EFO_0005518	ENVO:02500041	NCIT:C122176	NCIT:C15311	OBI:0200000	OBI:0200000	OBI:0200000	OBI:0000659
Study Protocol Type Term Source REF	EFO	ENVO	NCIT	NCIT	OBI	ERO	ERO	EFO
Study Protocol Description								
Study Protocol URI	""	""	""	""	""	""	""	""
Study Protocol Version								
Study Protocol Parameters Name	""	""	instrument; manufacturer	""	""	""	""	""
Study Protocol Parameters Name Term Accession Number	""	""	""	""	""	""	""	""
Study Protocol Parameters Name Term Source REF	""	""	""	""	""	""	""	""
Study Protocol Components Name	""	""	""	""	""	""	""	""
Study Protocol Components Type	""	""	""	""	""	""	""	""
Study Protocol Components Type Term Accession Number	""	""	""	""	""	""	""	""
Study Protocol Components Type Term Source REF	""	""	""	""	""	""	""	""
STUDY CONTACTS
Study Person Last Name	Peters	Gorzolka	Bruelheide	Neumann
Study Person First Name	Kristian	Karin	Helge	Steffen
Study Person Mid Initials				
Study Person Email	kpeters@ipb-halle.de	""	""	""
Study Person Phone				
Study Person Fax				
Study Person Address				
Study Person Affiliation	Leibniz Institute of Plant Biochemistry, Stress and Developmental Biology, Weinberg 3, 06120 Halle (Saale), Germany	Leibniz Institute of Plant Biochemistry, Stress and Developmental Biology, Weinberg 3, 06120 Halle (Saale), Germany	Institute of Biology/Geobotany and Botanical Garden, Martin Luther University Halle Wittenberg, Am Kirchtor 1, 06108 Halle (Saale), Germany	Leibniz Institute of Plant Biochemistry, Stress and Developmental Biology, Weinberg 3, 06120 Halle (Saale), Germany
Study Person Roles				
Study Person Roles Term Accession Number				
Study Person Roles Term Source REF				
Comment[Study Person ORCID]	0000-0002-4321-0257		0000-0003-3135-0356	0000-0002-7899-7192
Comment[Funder]				
Comment[FundRef ID]				
Comment[Funder Term Source REF]				
Comment[Grant Identifier]				
