# Supplementary material for: Computational workflow to study the seasonal variation of secondary metabolites in nine different bryophytes
Source: Sci Data. 2018 Aug 28;5:180179. doi: 10.1038/sdata.2018.179 (PMC6111888; doi:10.1038/sdata.2018.179)
Supplement: Supplementary file 1 [file sdata2018179-isa1.zip › s_Peters_study.txt]

Source Name	Characteristics[organism]	Term Source REF	Term Accession Number	Characteristics[development stage]	Term Source REF	Term Accession Number	Characteristics[organism part]	Term Source REF	Term Accession Number	Protocol REF	Protocol REF	Protocol REF	Sample Name	Comment[sample date]	Comment[LCMS date]	Factor Value[exposition]	Factor Value[moisture of the substrate]	Factor Value[light conditions]	Factor Value[type of substrate]	Factor Value[collection season]	Factor Value[MS ionisation mode]
The Botanical Gardens of the Martin-Luther-University Halle-Wittenberg Germany	Fissidens taxifolius			gametophyte vegetative stage	PO	PO:0025340	shoot system	PO	PO:0009006	Sampling campaign	Sampling protocol	Collecting ecological characteristics	Summer_Fistax_01	2016-08-08	2016-09-27	West	fresh	shade	Soil	Summer	positive; negative
The Botanical Gardens of the Martin-Luther-University Halle-Wittenberg Germany	Fissidens taxifolius			gametophyte vegetative stage	PO	PO:0025340	shoot system	PO	PO:0009006	Sampling campaign	Sampling protocol	Collecting ecological characteristics	Summer_Fistax_02	2016-08-08	2016-09-27	West	fresh	shade	Soil	Summer	positive; negative
The Botanical Gardens of the Martin-Luther-University Halle-Wittenberg Germany	Fissidens taxifolius			gametophyte vegetative stage	PO	PO:0025340	shoot system	PO	PO:0009006	Sampling campaign	Sampling protocol	Collecting ecological characteristics	Summer_Fistax_03	2016-08-08	2016-09-27	West	fresh	shade	Soil	Summer	positive; negative
The Botanical Gardens of the Martin-Luther-University Halle-Wittenberg Germany	Polytrichum strictum			gametophyte vegetative stage	PO	PO:0025340	shoot system	PO	PO:0009006	Sampling campaign	Sampling protocol	Collecting ecological characteristics	Summer_Polstr_01	2016-08-08	2016-09-27	South	wet	sunny	Soil	Summer	positive; negative
The Botanical Gardens of the Martin-Luther-University Halle-Wittenberg Germany	Polytrichum strictum			gametophyte vegetative stage	PO	PO:0025340	shoot system	PO	PO:0009006	Sampling campaign	Sampling protocol	Collecting ecological characteristics	Summer_Polstr_02	2016-08-08	2016-09-27	South	wet	sunny	Soil	Summer	positive; negative
The Botanical Gardens of the Martin-Luther-University Halle-Wittenberg Germany	Polytrichum strictum			gametophyte vegetative stage	PO	PO:0025340	shoot system	PO	PO:0009006	Sampling campaign	Sampling protocol	Collecting ecological characteristics	Summer_Polstr_03	2016-08-08	2016-09-27	South	wet	sunny	Soil	Summer	positive; negative
The Botanical Gardens of the Martin-Luther-University Halle-Wittenberg Germany	Hypnum cupressiforme			gametophyte vegetative stage	PO	PO:0025340	shoot system	PO	PO:0009006	Sampling campaign	Sampling protocol	Collecting ecological characteristics	Summer_Hypcup_01	2016-08-08	2016-09-27	South	dry	sunny	Rock	Summer	positive; negative
The Botanical Gardens of the Martin-Luther-University Halle-Wittenberg Germany	Grimmia pulvinata			gametophyte vegetative stage	PO	PO:0025340	shoot system	PO	PO:0009006	Sampling campaign	Sampling protocol	Collecting ecological characteristics	Summer_Gripul_01	2016-08-08	2016-09-27	South	dry	sunny	Rock	Summer	positive; negative
The Botanical Gardens of the Martin-Luther-University Halle-Wittenberg Germany	Plagiomnium undulatum			gametophyte vegetative stage	PO	PO:0025340	shoot system	PO	PO:0009006	Sampling campaign	Sampling protocol	Collecting ecological characteristics	Summer_Plaund_01	2016-08-08	2016-09-27	South	damp	half-shade	Soil	Summer	positive; negative
The Botanical Gardens of the Martin-Luther-University Halle-Wittenberg Germany	Plagiomnium undulatum			gametophyte vegetative stage	PO	PO:0025340	shoot system	PO	PO:0009006	Sampling campaign	Sampling protocol	Collecting ecological characteristics	Summer_Plaund_02	2016-08-08	2016-09-27	South	damp	half-shade	Soil	Summer	positive; negative
The Botanical Gardens of the Martin-Luther-University Halle-Wittenberg Germany	Plagiomnium undulatum			gametophyte vegetative stage	PO	PO:0025340	shoot system	PO	PO:0009006	Sampling campaign	Sampling protocol	Collecting ecological characteristics	Summer_Plaund_03	2016-08-08	2016-09-27	Southeast	damp	half-shade	Soil	Summer	positive; negative
The Botanical Gardens of the Martin-Luther-University Halle-Wittenberg Germany	Rhytidiadelphus squarrosus			gametophyte vegetative stage	PO	PO:0025340	shoot system	PO	PO:0009006	Sampling campaign	Sampling protocol	Collecting ecological characteristics	Summer_Rhysqu_01	2016-08-08	2016-09-27	South	fresh	half-shade	Soil	Summer	positive; negative
The Botanical Gardens of the Martin-Luther-University Halle-Wittenberg Germany	Rhytidiadelphus squarrosus			gametophyte vegetative stage	PO	PO:0025340	shoot system	PO	PO:0009006	Sampling campaign	Sampling protocol	Collecting ecological characteristics	Summer_Rhysqu_02	2016-08-08	2016-09-27	South	fresh	half-shade	Soil	Summer	positive; negative
The Botanical Gardens of the Martin-Luther-University Halle-Wittenberg Germany	Calliergonella cuspidata			gametophyte vegetative stage	PO	PO:0025340	shoot system	PO	PO:0009006	Sampling campaign	Sampling protocol	Collecting ecological characteristics	Summer_Calcus_01	2016-08-08	2016-09-27	South	fresh	half-shade	Soil	Summer	positive; negative
The Botanical Gardens of the Martin-Luther-University Halle-Wittenberg Germany	Calliergonella cuspidata			gametophyte vegetative stage	PO	PO:0025340	shoot system	PO	PO:0009006	Sampling campaign	Sampling protocol	Collecting ecological characteristics	Summer_Calcus_02	2016-08-08	2016-09-27	South	fresh	half-shade	Soil	Summer	positive; negative
The Botanical Gardens of the Martin-Luther-University Halle-Wittenberg Germany	Rhytidiadelphus squarrosus			gametophyte vegetative stage	PO	PO:0025340	shoot system	PO	PO:0009006	Sampling campaign	Sampling protocol	Collecting ecological characteristics	Summer_Rhysqu_03	2016-08-08	2016-09-27	South	damp	half-shade	Soil	Summer	positive; negative
The Botanical Gardens of the Martin-Luther-University Halle-Wittenberg Germany	Calliergonella cuspidata			gametophyte vegetative stage	PO	PO:0025340	shoot system	PO	PO:0009006	Sampling campaign	Sampling protocol	Collecting ecological characteristics	Summer_Calcus_03	2016-08-08	2016-09-27	South	fresh	shade	Soil	Summer	positive; negative
The Botanical Gardens of the Martin-Luther-University Halle-Wittenberg Germany	Brachythecium rutabulum			gametophyte vegetative stage	PO	PO:0025340	shoot system	PO	PO:0009006	Sampling campaign	Sampling protocol	Collecting ecological characteristics	Summer_Brarut_01	2016-08-08	2016-09-27	South	fresh	shade	Rock_lean_soil	Summer	positive; negative
The Botanical Gardens of the Martin-Luther-University Halle-Wittenberg Germany	Brachythecium rutabulum			gametophyte vegetative stage	PO	PO:0025340	shoot system	PO	PO:0009006	Sampling campaign	Sampling protocol	Collecting ecological characteristics	Summer_Brarut_02	2016-08-08	2016-09-27	South	fresh	shade	Rock_lean_soil	Summer	positive; negative
The Botanical Gardens of the Martin-Luther-University Halle-Wittenberg Germany	Hypnum cupressiforme			gametophyte vegetative stage	PO	PO:0025340	shoot system	PO	PO:0009006	Sampling campaign	Sampling protocol	Collecting ecological characteristics	Summer_Hypcup_02	2016-08-08	2016-09-27	North	dry	shade	Rock_lean_soil	Summer	positive; negative
The Botanical Gardens of the Martin-Luther-University Halle-Wittenberg Germany	Hypnum cupressiforme			gametophyte vegetative stage	PO	PO:0025340	shoot system	PO	PO:0009006	Sampling campaign	Sampling protocol	Collecting ecological characteristics	Summer_Hypcup_03	2016-08-08	2016-09-27	North	dry	shade	Rock_lean_soil	Summer	positive; negative
The Botanical Gardens of the Martin-Luther-University Halle-Wittenberg Germany	Grimmia pulvinata			gametophyte vegetative stage	PO	PO:0025340	shoot system	PO	PO:0009006	Sampling campaign	Sampling protocol	Collecting ecological characteristics	Summer_Gripul_02	2016-08-08	2016-09-27	North	dry	half-shade	Soil	Summer	positive; negative
The Botanical Gardens of the Martin-Luther-University Halle-Wittenberg Germany	Grimmia pulvinata			gametophyte vegetative stage	PO	PO:0025340	shoot system	PO	PO:0009006	Sampling campaign	Sampling protocol	Collecting ecological characteristics	Summer_Gripul_03	2016-08-08	2016-09-27	North	dry	shade	Soil	Summer	positive; negative
The Botanical Gardens of the Martin-Luther-University Halle-Wittenberg Germany	Brachythecium rutabulum			gametophyte vegetative stage	PO	PO:0025340	shoot system	PO	PO:0009006	Sampling campaign	Sampling protocol	Collecting ecological characteristics	Summer_Brarut_03	2016-08-08	2016-09-27	Northwest	dry	half-shade	Rock_lean_soil	Summer	positive; negative
The Botanical Gardens of the Martin-Luther-University Halle-Wittenberg Germany	Marchantia polymorpha			gametophyte vegetative stage	PO	PO:0025340	shoot system	PO	PO:0009006	Sampling campaign	Sampling protocol	Collecting ecological characteristics	Summer_Marpol_01	2016-08-08	2016-09-27	Northwest	fresh	shade	Soil	Summer	positive; negative
The Botanical Gardens of the Martin-Luther-University Halle-Wittenberg Germany	Marchantia polymorpha			gametophyte vegetative stage	PO	PO:0025340	shoot system	PO	PO:0009006	Sampling campaign	Sampling protocol	Collecting ecological characteristics	Summer_Marpol_02	2016-08-08	2016-09-27	Northwest	fresh	shade	Soil	Summer	positive; negative
The Botanical Gardens of the Martin-Luther-University Halle-Wittenberg Germany	Marchantia polymorpha			gametophyte vegetative stage	PO	PO:0025340	shoot system	PO	PO:0009006	Sampling campaign	Sampling protocol	Collecting ecological characteristics	Summer_Marpol_03	2016-08-08	2016-09-27	North	fresh	shade	Soil	Summer	positive; negative
The Botanical Gardens of the Martin-Luther-University Halle-Wittenberg Germany	Fissidens taxifolius			gametophyte vegetative stage	PO	PO:0025340	shoot system	PO	PO:0009006	Sampling campaign	Sampling protocol	Collecting ecological characteristics	Autumn_Fistax_01	2016-11-09	2016-12-05	West	fresh	shade	Soil	Autumn	positive; negative
The Botanical Gardens of the Martin-Luther-University Halle-Wittenberg Germany	Fissidens taxifolius			gametophyte vegetative stage	PO	PO:0025340	shoot system	PO	PO:0009006	Sampling campaign	Sampling protocol	Collecting ecological characteristics	Autumn_Fistax_02	2016-11-09	2016-12-05	West	fresh	shade	Soil	Autumn	positive; negative
The Botanical Gardens of the Martin-Luther-University Halle-Wittenberg Germany	Fissidens taxifolius			gametophyte vegetative stage	PO	PO:0025340	shoot system	PO	PO:0009006	Sampling campaign	Sampling protocol	Collecting ecological characteristics	Autumn_Fistax_03	2016-11-09	2016-12-05	West	fresh	shade	Soil	Autumn	positive; negative
The Botanical Gardens of the Martin-Luther-University Halle-Wittenberg Germany	Hypnum cupressiforme			gametophyte vegetative stage	PO	PO:0025340	shoot system	PO	PO:0009006	Sampling campaign	Sampling protocol	Collecting ecological characteristics	Autumn_Hypcup_01	2016-11-09	2016-12-05	West	dry	shade	Rock	Autumn	positive; negative
The Botanical Gardens of the Martin-Luther-University Halle-Wittenberg Germany	Grimmia pulvinata			gametophyte vegetative stage	PO	PO:0025340	shoot system	PO	PO:0009006	Sampling campaign	Sampling protocol	Collecting ecological characteristics	Autumn_Gripul_01	2016-11-09	2016-12-05	West	dry	shade	Rock	Autumn	positive; negative
The Botanical Gardens of the Martin-Luther-University Halle-Wittenberg Germany	Brachythecium rutabulum			gametophyte vegetative stage	PO	PO:0025340	shoot system	PO	PO:0009006	Sampling campaign	Sampling protocol	Collecting ecological characteristics	Autumn_Brarut_01	2016-11-09	2016-12-05	West	dry	shade	Rock	Autumn	positive; negative
The Botanical Gardens of the Martin-Luther-University Halle-Wittenberg Germany	Polytrichum strictum			gametophyte vegetative stage	PO	PO:0025340	shoot system	PO	PO:0009006	Sampling campaign	Sampling protocol	Collecting ecological characteristics	Autumn_Polstr_01	2016-11-09	2016-12-05	South	wet	sunny	Soil	Autumn	positive; negative
The Botanical Gardens of the Martin-Luther-University Halle-Wittenberg Germany	Polytrichum strictum			gametophyte vegetative stage	PO	PO:0025340	shoot system	PO	PO:0009006	Sampling campaign	Sampling protocol	Collecting ecological characteristics	Autumn_Polstr_02	2016-11-09	2016-12-05	South	wet	sunny	Soil	Autumn	positive; negative
The Botanical Gardens of the Martin-Luther-University Halle-Wittenberg Germany	Polytrichum strictum			gametophyte vegetative stage	PO	PO:0025340	shoot system	PO	PO:0009006	Sampling campaign	Sampling protocol	Collecting ecological characteristics	Autumn_Polstr_03	2016-11-09	2016-12-05	South	wet	sunny	Soil	Autumn	positive; negative
The Botanical Gardens of the Martin-Luther-University Halle-Wittenberg Germany	Hypnum cupressiforme			gametophyte vegetative stage	PO	PO:0025340	shoot system	PO	PO:0009006	Sampling campaign	Sampling protocol	Collecting ecological characteristics	Autumn_Hypcup_02	2016-11-09	2016-12-05	Southwest	dry	sunny	Rock	Autumn	positive; negative
The Botanical Gardens of the Martin-Luther-University Halle-Wittenberg Germany	Grimmia pulvinata			gametophyte vegetative stage	PO	PO:0025340	shoot system	PO	PO:0009006	Sampling campaign	Sampling protocol	Collecting ecological characteristics	Autumn_Gripul_02	2016-11-09	2016-12-05	Southwest	dry	sunny	Rock	Autumn	positive; negative
The Botanical Gardens of the Martin-Luther-University Halle-Wittenberg Germany	Brachythecium rutabulum			gametophyte vegetative stage	PO	PO:0025340	shoot system	PO	PO:0009006	Sampling campaign	Sampling protocol	Collecting ecological characteristics	Autumn_Brarut_02	2016-11-09	2016-12-05	South	dry	half-shade	Rock_lean_soil	Autumn	positive; negative
The Botanical Gardens of the Martin-Luther-University Halle-Wittenberg Germany	Plagiomnium undulatum			gametophyte vegetative stage	PO	PO:0025340	shoot system	PO	PO:0009006	Sampling campaign	Sampling protocol	Collecting ecological characteristics	Autumn_Plaund_01	2016-11-09	2016-12-05	South	damp	half-shade	Soil	Autumn	positive; negative
The Botanical Gardens of the Martin-Luther-University Halle-Wittenberg Germany	Plagiomnium undulatum			gametophyte vegetative stage	PO	PO:0025340	shoot system	PO	PO:0009006	Sampling campaign	Sampling protocol	Collecting ecological characteristics	Autumn_Plaund_02	2016-11-09	2016-12-05	South	damp	half-shade	Soil	Autumn	positive; negative
The Botanical Gardens of the Martin-Luther-University Halle-Wittenberg Germany	Plagiomnium undulatum			gametophyte vegetative stage	PO	PO:0025340	shoot system	PO	PO:0009006	Sampling campaign	Sampling protocol	Collecting ecological characteristics	Autumn_Plaund_03	2016-11-09	2016-12-05	Southeast	damp	half-shade	Soil	Autumn	positive; negative
The Botanical Gardens of the Martin-Luther-University Halle-Wittenberg Germany	Calliergonella cuspidata			gametophyte vegetative stage	PO	PO:0025340	shoot system	PO	PO:0009006	Sampling campaign	Sampling protocol	Collecting ecological characteristics	Autumn_Calcus_01	2016-11-09	2016-12-05	South	fresh	half-shade	Soil	Autumn	positive; negative
The Botanical Gardens of the Martin-Luther-University Halle-Wittenberg Germany	Calliergonella cuspidata			gametophyte vegetative stage	PO	PO:0025340	shoot system	PO	PO:0009006	Sampling campaign	Sampling protocol	Collecting ecological characteristics	Autumn_Calcus_02	2016-11-09	2016-12-05	South	fresh	half-shade	Soil	Autumn	positive; negative
The Botanical Gardens of the Martin-Luther-University Halle-Wittenberg Germany	Rhytidiadelphus squarrosus			gametophyte vegetative stage	PO	PO:0025340	shoot system	PO	PO:0009006	Sampling campaign	Sampling protocol	Collecting ecological characteristics	Autumn_Rhysqu_01	2016-11-09	2016-12-05	South	fresh	half-shade	Soil	Autumn	positive; negative
The Botanical Gardens of the Martin-Luther-University Halle-Wittenberg Germany	Rhytidiadelphus squarrosus			gametophyte vegetative stage	PO	PO:0025340	shoot system	PO	PO:0009006	Sampling campaign	Sampling protocol	Collecting ecological characteristics	Autumn_Rhysqu_02	2016-11-09	2016-12-05	South	fresh	half-shade	Soil	Autumn	positive; negative
The Botanical Gardens of the Martin-Luther-University Halle-Wittenberg Germany	Calliergonella cuspidata			gametophyte vegetative stage	PO	PO:0025340	shoot system	PO	PO:0009006	Sampling campaign	Sampling protocol	Collecting ecological characteristics	Autumn_Calcus_03	2016-11-09	2016-12-05	South	fresh	half-shade	Soil	Autumn	positive; negative
The Botanical Gardens of the Martin-Luther-University Halle-Wittenberg Germany	Rhytidiadelphus squarrosus			gametophyte vegetative stage	PO	PO:0025340	shoot system	PO	PO:0009006	Sampling campaign	Sampling protocol	Collecting ecological characteristics	Autumn_Rhysqu_03	2016-11-09	2016-12-05	South	fresh	half-shade	Soil	Autumn	positive; negative
The Botanical Gardens of the Martin-Luther-University Halle-Wittenberg Germany	Hypnum cupressiforme			gametophyte vegetative stage	PO	PO:0025340	shoot system	PO	PO:0009006	Sampling campaign	Sampling protocol	Collecting ecological characteristics	Autumn_Hypcup_03	2016-11-09	2016-12-05	North	dry	shade	Rock_lean_soil	Autumn	positive; negative
The Botanical Gardens of the Martin-Luther-University Halle-Wittenberg Germany	Grimmia pulvinata			gametophyte vegetative stage	PO	PO:0025340	shoot system	PO	PO:0009006	Sampling campaign	Sampling protocol	Collecting ecological characteristics	Autumn_Gripul_03	2016-11-09	2016-12-05	North	dry	shade	Rock	Autumn	positive; negative
The Botanical Gardens of the Martin-Luther-University Halle-Wittenberg Germany	Brachythecium rutabulum			gametophyte vegetative stage	PO	PO:0025340	shoot system	PO	PO:0009006	Sampling campaign	Sampling protocol	Collecting ecological characteristics	Autumn_Brarut_03	2016-11-09	2016-12-05	North	dry	shade	Rock_lean_soil	Autumn	positive; negative
The Botanical Gardens of the Martin-Luther-University Halle-Wittenberg Germany	Marchantia polymorpha			gametophyte vegetative stage	PO	PO:0025340	shoot system	PO	PO:0009006	Sampling campaign	Sampling protocol	Collecting ecological characteristics	Autumn_Marpol_01	2016-11-09	2016-12-05	Northwest	fresh	shade	Soil	Autumn	positive; negative
The Botanical Gardens of the Martin-Luther-University Halle-Wittenberg Germany	Marchantia polymorpha			gametophyte vegetative stage	PO	PO:0025340	shoot system	PO	PO:0009006	Sampling campaign	Sampling protocol	Collecting ecological characteristics	Autumn_Marpol_02	2016-11-09	2016-12-05	North	fresh	shade	Soil	Autumn	positive; negative
The Botanical Gardens of the Martin-Luther-University Halle-Wittenberg Germany	Marchantia polymorpha			gametophyte vegetative stage	PO	PO:0025340	shoot system	PO	PO:0009006	Sampling campaign	Sampling protocol	Collecting ecological characteristics	Autumn_Marpol_03	2016-11-09	2016-12-05	Northwest	fresh	shade	Soil	Autumn	positive; negative
The Botanical Gardens of the Martin-Luther-University Halle-Wittenberg Germany	Fissidens taxifolius			gametophyte vegetative stage	PO	PO:0025340	shoot system	PO	PO:0009006	Sampling campaign	Sampling protocol	Collecting ecological characteristics	Winter_Fistax_01	2017-01-27	2017-02-08	West	damp	shade	Soil	Winter	positive; negative
The Botanical Gardens of the Martin-Luther-University Halle-Wittenberg Germany	Fissidens taxifolius			gametophyte vegetative stage	PO	PO:0025340	shoot system	PO	PO:0009006	Sampling campaign	Sampling protocol	Collecting ecological characteristics	Winter_Fistax_02	2017-01-27	2017-02-08	West	damp	shade	Soil	Winter	positive; negative
The Botanical Gardens of the Martin-Luther-University Halle-Wittenberg Germany	Fissidens taxifolius			gametophyte vegetative stage	PO	PO:0025340	shoot system	PO	PO:0009006	Sampling campaign	Sampling protocol	Collecting ecological characteristics	Winter_Fistax_03	2017-01-27	2017-02-08	West	damp	shade	Soil	Winter	positive; negative
The Botanical Gardens of the Martin-Luther-University Halle-Wittenberg Germany	Hypnum cupressiforme			gametophyte vegetative stage	PO	PO:0025340	shoot system	PO	PO:0009006	Sampling campaign	Sampling protocol	Collecting ecological characteristics	Winter_Hypcup_01	2017-01-27	2017-02-08	West	fresh	shade	Rock	Winter	positive; negative
The Botanical Gardens of the Martin-Luther-University Halle-Wittenberg Germany	Brachythecium rutabulum			gametophyte vegetative stage	PO	PO:0025340	shoot system	PO	PO:0009006	Sampling campaign	Sampling protocol	Collecting ecological characteristics	Winter_Brarut_01	2017-01-27	2017-02-08	West	fresh	shade	Rock	Winter	positive; negative
The Botanical Gardens of the Martin-Luther-University Halle-Wittenberg Germany	Polytrichum strictum			gametophyte vegetative stage	PO	PO:0025340	shoot system	PO	PO:0009006	Sampling campaign	Sampling protocol	Collecting ecological characteristics	Winter_Polstr_01	2017-01-27	2017-02-08	South	damp	sunny	Soil	Winter	positive; negative
The Botanical Gardens of the Martin-Luther-University Halle-Wittenberg Germany	Polytrichum strictum			gametophyte vegetative stage	PO	PO:0025340	shoot system	PO	PO:0009006	Sampling campaign	Sampling protocol	Collecting ecological characteristics	Winter_Polstr_02	2017-01-27	2017-02-08	South	damp	sunny	Soil	Winter	positive; negative
The Botanical Gardens of the Martin-Luther-University Halle-Wittenberg Germany	Polytrichum strictum			gametophyte vegetative stage	PO	PO:0025340	shoot system	PO	PO:0009006	Sampling campaign	Sampling protocol	Collecting ecological characteristics	Winter_Polstr_03	2017-01-27	2017-02-08	South	damp	sunny	Soil	Winter	positive; negative
The Botanical Gardens of the Martin-Luther-University Halle-Wittenberg Germany	Grimmia pulvinata			gametophyte vegetative stage	PO	PO:0025340	shoot system	PO	PO:0009006	Sampling campaign	Sampling protocol	Collecting ecological characteristics	Winter_Gripul_01	2017-01-27	2017-02-08	South	dry	half-shade	Rock	Winter	positive; negative
The Botanical Gardens of the Martin-Luther-University Halle-Wittenberg Germany	Hypnum cupressiforme			gametophyte vegetative stage	PO	PO:0025340	shoot system	PO	PO:0009006	Sampling campaign	Sampling protocol	Collecting ecological characteristics	Winter_Hypcup_02	2017-01-27	2017-02-08	South	fresh	sunny	Rock_lean_soil	Winter	positive; negative
The Botanical Gardens of the Martin-Luther-University Halle-Wittenberg Germany	Plagiomnium undulatum			gametophyte vegetative stage	PO	PO:0025340	shoot system	PO	PO:0009006	Sampling campaign	Sampling protocol	Collecting ecological characteristics	Winter_Plaund_01	2017-01-27	2017-02-08	South	damp	half-shade	Soil	Winter	positive; negative
The Botanical Gardens of the Martin-Luther-University Halle-Wittenberg Germany	Plagiomnium undulatum			gametophyte vegetative stage	PO	PO:0025340	shoot system	PO	PO:0009006	Sampling campaign	Sampling protocol	Collecting ecological characteristics	Winter_Plaund_02	2017-01-27	2017-02-08	South	damp	half-shade	Soil	Winter	positive; negative
The Botanical Gardens of the Martin-Luther-University Halle-Wittenberg Germany	Plagiomnium undulatum			gametophyte vegetative stage	PO	PO:0025340	shoot system	PO	PO:0009006	Sampling campaign	Sampling protocol	Collecting ecological characteristics	Winter_Plaund_03	2017-01-27	2017-02-08	Southeast	damp	half-shade	Soil	Winter	positive; negative
The Botanical Gardens of the Martin-Luther-University Halle-Wittenberg Germany	Rhytidiadelphus squarrosus			gametophyte vegetative stage	PO	PO:0025340	shoot system	PO	PO:0009006	Sampling campaign	Sampling protocol	Collecting ecological characteristics	Winter_Rhysqu_01	2017-01-27	2017-02-08	South	fresh	half-shade	Soil	Winter	positive; negative
The Botanical Gardens of the Martin-Luther-University Halle-Wittenberg Germany	Rhytidiadelphus squarrosus			gametophyte vegetative stage	PO	PO:0025340	shoot system	PO	PO:0009006	Sampling campaign	Sampling protocol	Collecting ecological characteristics	Winter_Rhysqu_02	2017-01-27	2017-02-08	South	fresh	half-shade	Soil	Winter	positive; negative
The Botanical Gardens of the Martin-Luther-University Halle-Wittenberg Germany	Rhytidiadelphus squarrosus			gametophyte vegetative stage	PO	PO:0025340	shoot system	PO	PO:0009006	Sampling campaign	Sampling protocol	Collecting ecological characteristics	Winter_Rhysqu_03	2017-01-27	2017-02-08	South	fresh	half-shade	Soil	Winter	positive; negative
The Botanical Gardens of the Martin-Luther-University Halle-Wittenberg Germany	Calliergonella cuspidata			gametophyte vegetative stage	PO	PO:0025340	shoot system	PO	PO:0009006	Sampling campaign	Sampling protocol	Collecting ecological characteristics	Winter_Calcus_01	2017-01-27	2017-02-08	South	damp	half-shade	Soil	Winter	positive; negative
The Botanical Gardens of the Martin-Luther-University Halle-Wittenberg Germany	Calliergonella cuspidata			gametophyte vegetative stage	PO	PO:0025340	shoot system	PO	PO:0009006	Sampling campaign	Sampling protocol	Collecting ecological characteristics	Winter_Calcus_02	2017-01-27	2017-02-08	South	damp	half-shade	Soil	Winter	positive; negative
The Botanical Gardens of the Martin-Luther-University Halle-Wittenberg Germany	Calliergonella cuspidata			gametophyte vegetative stage	PO	PO:0025340	shoot system	PO	PO:0009006	Sampling campaign	Sampling protocol	Collecting ecological characteristics	Winter_Calcus_03	2017-01-27	2017-02-08	South	damp	half-shade	Soil	Winter	positive; negative
The Botanical Gardens of the Martin-Luther-University Halle-Wittenberg Germany	Brachythecium rutabulum			gametophyte vegetative stage	PO	PO:0025340	shoot system	PO	PO:0009006	Sampling campaign	Sampling protocol	Collecting ecological characteristics	Winter_Brarut_02	2017-01-27	2017-02-08	Northwest	fresh	half-shade	Rock_lean_soil	Winter	positive; negative
The Botanical Gardens of the Martin-Luther-University Halle-Wittenberg Germany	Hypnum cupressiforme			gametophyte vegetative stage	PO	PO:0025340	shoot system	PO	PO:0009006	Sampling campaign	Sampling protocol	Collecting ecological characteristics	Winter_Hypcup_03	2017-01-27	2017-02-08	Northwest	dry	half-shade	Rock_lean_soil	Winter	positive; negative
The Botanical Gardens of the Martin-Luther-University Halle-Wittenberg Germany	Brachythecium rutabulum			gametophyte vegetative stage	PO	PO:0025340	shoot system	PO	PO:0009006	Sampling campaign	Sampling protocol	Collecting ecological characteristics	Winter_Brarut_03	2017-01-27	2017-02-08	North	fresh	shade	Rock_lean_soil	Winter	positive; negative
The Botanical Gardens of the Martin-Luther-University Halle-Wittenberg Germany	Grimmia pulvinata			gametophyte vegetative stage	PO	PO:0025340	shoot system	PO	PO:0009006	Sampling campaign	Sampling protocol	Collecting ecological characteristics	Winter_Gripul_02	2017-01-27	2017-02-08	Northwest	dry	shade	Rock	Winter	positive; negative
The Botanical Gardens of the Martin-Luther-University Halle-Wittenberg Germany	Grimmia pulvinata			gametophyte vegetative stage	PO	PO:0025340	shoot system	PO	PO:0009006	Sampling campaign	Sampling protocol	Collecting ecological characteristics	Winter_Gripul_03	2017-01-27	2017-02-08	North	dry	shade	Rock	Winter	positive; negative
The Botanical Gardens of the Martin-Luther-University Halle-Wittenberg Germany	Marchantia polymorpha			gametophyte vegetative stage	PO	PO:0025340	shoot system	PO	PO:0009006	Sampling campaign	Sampling protocol	Collecting ecological characteristics	Winter_Marpol_01	2017-01-27	2017-02-08	Northwest	fresh	shade	Soil	Winter	positive; negative
The Botanical Gardens of the Martin-Luther-University Halle-Wittenberg Germany	Marchantia polymorpha			gametophyte vegetative stage	PO	PO:0025340	shoot system	PO	PO:0009006	Sampling campaign	Sampling protocol	Collecting ecological characteristics	Winter_Marpol_02	2017-01-27	2017-02-08	North	fresh	shade	Soil	Winter	positive; negative
The Botanical Gardens of the Martin-Luther-University Halle-Wittenberg Germany	Marchantia polymorpha			gametophyte vegetative stage	PO	PO:0025340	shoot system	PO	PO:0009006	Sampling campaign	Sampling protocol	Collecting ecological characteristics	Winter_Marpol_03	2017-01-27	2017-02-08	Northwest	fresh	shade	Soil	Winter	positive; negative
The Botanical Gardens of the Martin-Luther-University Halle-Wittenberg Germany	Fissidens taxifolius			gametophyte vegetative stage	PO	PO:0025340	shoot system	PO	PO:0009006	Sampling campaign	Sampling protocol	Collecting ecological characteristics	Spring_Fistax_01	2017-05-11	2017-06-16	North	fresh	shade	Soil	Spring	positive; negative
The Botanical Gardens of the Martin-Luther-University Halle-Wittenberg Germany	Fissidens taxifolius			gametophyte vegetative stage	PO	PO:0025340	shoot system	PO	PO:0009006	Sampling campaign	Sampling protocol	Collecting ecological characteristics	Spring_Fistax_02	2017-05-11	2017-06-16	North	fresh	shade	Soil	Spring	positive; negative
The Botanical Gardens of the Martin-Luther-University Halle-Wittenberg Germany	Fissidens taxifolius			gametophyte vegetative stage	PO	PO:0025340	shoot system	PO	PO:0009006	Sampling campaign	Sampling protocol	Collecting ecological characteristics	Spring_Fistax_03	2017-05-11	2017-06-16	North	fresh	shade	Soil	Spring	positive; negative
The Botanical Gardens of the Martin-Luther-University Halle-Wittenberg Germany	Grimmia pulvinata			gametophyte vegetative stage	PO	PO:0025340	shoot system	PO	PO:0009006	Sampling campaign	Sampling protocol	Collecting ecological characteristics	Spring_Gripul_01	2017-05-11	2017-06-16	Northwest	dry	sunny	Rock	Spring	positive; negative
The Botanical Gardens of the Martin-Luther-University Halle-Wittenberg Germany	Brachythecium rutabulum			gametophyte vegetative stage	PO	PO:0025340	shoot system	PO	PO:0009006	Sampling campaign	Sampling protocol	Collecting ecological characteristics	Spring_Brarut_01	2017-05-11	2017-06-16	Northwest	fresh	half-shade	Rock_lean_soil	Spring	positive; negative
The Botanical Gardens of the Martin-Luther-University Halle-Wittenberg Germany	Polytrichum strictum			gametophyte vegetative stage	PO	PO:0025340	shoot system	PO	PO:0009006	Sampling campaign	Sampling protocol	Collecting ecological characteristics	Spring_Polstr_01	2017-05-11	2017-06-16	South	damp	sunny	Soil	Spring	positive; negative
The Botanical Gardens of the Martin-Luther-University Halle-Wittenberg Germany	Polytrichum strictum			gametophyte vegetative stage	PO	PO:0025340	shoot system	PO	PO:0009006	Sampling campaign	Sampling protocol	Collecting ecological characteristics	Spring_Polstr_02	2017-05-11	2017-06-16	South	damp	sunny	Soil	Spring	positive; negative
The Botanical Gardens of the Martin-Luther-University Halle-Wittenberg Germany	Polytrichum strictum			gametophyte vegetative stage	PO	PO:0025340	shoot system	PO	PO:0009006	Sampling campaign	Sampling protocol	Collecting ecological characteristics	Spring_Polstr_03	2017-05-11	2017-06-16	South	damp	sunny	Soil	Spring	positive; negative
The Botanical Gardens of the Martin-Luther-University Halle-Wittenberg Germany	Hypnum cupressiforme			gametophyte vegetative stage	PO	PO:0025340	shoot system	PO	PO:0009006	Sampling campaign	Sampling protocol	Collecting ecological characteristics	Spring_Hypcup_01	2017-05-11	2017-06-16	South	dry	sunny	Rock	Spring	positive; negative
The Botanical Gardens of the Martin-Luther-University Halle-Wittenberg Germany	Brachythecium rutabulum			gametophyte vegetative stage	PO	PO:0025340	shoot system	PO	PO:0009006	Sampling campaign	Sampling protocol	Collecting ecological characteristics	Spring_Brarut_02	2017-05-11	2017-06-16	South	fresh	half-shade	Rock_lean_soil	Spring	positive; negative
The Botanical Gardens of the Martin-Luther-University Halle-Wittenberg Germany	Brachythecium rutabulum			gametophyte vegetative stage	PO	PO:0025340	shoot system	PO	PO:0009006	Sampling campaign	Sampling protocol	Collecting ecological characteristics	Spring_Brarut_03	2017-05-11	2017-06-16	South	dry	sunny	Rock_lean_soil	Spring	positive; negative
The Botanical Gardens of the Martin-Luther-University Halle-Wittenberg Germany	Plagiomnium undulatum			gametophyte vegetative stage	PO	PO:0025340	shoot system	PO	PO:0009006	Sampling campaign	Sampling protocol	Collecting ecological characteristics	Spring_Plaund_01	2017-05-11	2017-06-16	West	fresh	half-shade	Soil	Spring	positive; negative
The Botanical Gardens of the Martin-Luther-University Halle-Wittenberg Germany	Plagiomnium undulatum			gametophyte vegetative stage	PO	PO:0025340	shoot system	PO	PO:0009006	Sampling campaign	Sampling protocol	Collecting ecological characteristics	Spring_Plaund_02	2017-05-11	2017-06-16	West	fresh	half-shade	Soil	Spring	positive; negative
The Botanical Gardens of the Martin-Luther-University Halle-Wittenberg Germany	Plagiomnium undulatum			gametophyte vegetative stage	PO	PO:0025340	shoot system	PO	PO:0009006	Sampling campaign	Sampling protocol	Collecting ecological characteristics	Spring_Plaund_03	2017-05-11	2017-06-16	West	fresh	half-shade	Soil	Spring	positive; negative
The Botanical Gardens of the Martin-Luther-University Halle-Wittenberg Germany	Calliergonella cuspidata			gametophyte vegetative stage	PO	PO:0025340	shoot system	PO	PO:0009006	Sampling campaign	Sampling protocol	Collecting ecological characteristics	Spring_Calcus_01	2017-05-11	2017-06-16	North	fresh	half-shade	Soil	Spring	positive; negative
The Botanical Gardens of the Martin-Luther-University Halle-Wittenberg Germany	Rhytidiadelphus squarrosus			gametophyte vegetative stage	PO	PO:0025340	shoot system	PO	PO:0009006	Sampling campaign	Sampling protocol	Collecting ecological characteristics	Spring_Rhysqu_01	2017-05-11	2017-06-16	North	fresh	half-shade	Soil	Spring	positive; negative
The Botanical Gardens of the Martin-Luther-University Halle-Wittenberg Germany	Calliergonella cuspidata			gametophyte vegetative stage	PO	PO:0025340	shoot system	PO	PO:0009006	Sampling campaign	Sampling protocol	Collecting ecological characteristics	Spring_Calcus_02	2017-05-11	2017-06-16	South	fresh	half-shade	Soil	Spring	positive; negative
The Botanical Gardens of the Martin-Luther-University Halle-Wittenberg Germany	Rhytidiadelphus squarrosus			gametophyte vegetative stage	PO	PO:0025340	shoot system	PO	PO:0009006	Sampling campaign	Sampling protocol	Collecting ecological characteristics	Spring_Rhysqu_02	2017-05-11	2017-06-16	South	fresh	half-shade	Soil	Spring	positive; negative
The Botanical Gardens of the Martin-Luther-University Halle-Wittenberg Germany	Rhytidiadelphus squarrosus			gametophyte vegetative stage	PO	PO:0025340	shoot system	PO	PO:0009006	Sampling campaign	Sampling protocol	Collecting ecological characteristics	Spring_Rhysqu_03	2017-05-11	2017-06-16	East	fresh	half-shade	Soil	Spring	positive; negative
The Botanical Gardens of the Martin-Luther-University Halle-Wittenberg Germany	Calliergonella cuspidata			gametophyte vegetative stage	PO	PO:0025340	shoot system	PO	PO:0009006	Sampling campaign	Sampling protocol	Collecting ecological characteristics	Spring_Calcus_03	2017-05-11	2017-06-16	North	fresh	half-shade	Rock_lean_soil	Spring	positive; negative
The Botanical Gardens of the Martin-Luther-University Halle-Wittenberg Germany	Hypnum cupressiforme			gametophyte vegetative stage	PO	PO:0025340	shoot system	PO	PO:0009006	Sampling campaign	Sampling protocol	Collecting ecological characteristics	Spring_Hypcup_02	2017-05-11	2017-06-16	South	fresh	half-shade	Rock_lean_soil	Spring	positive; negative
The Botanical Gardens of the Martin-Luther-University Halle-Wittenberg Germany	Hypnum cupressiforme			gametophyte vegetative stage	PO	PO:0025340	shoot system	PO	PO:0009006	Sampling campaign	Sampling protocol	Collecting ecological characteristics	Spring_Hypcup_03	2017-05-11	2017-06-16	South	dry	half-shade	Rock	Spring	positive; negative
The Botanical Gardens of the Martin-Luther-University Halle-Wittenberg Germany	Grimmia pulvinata			gametophyte vegetative stage	PO	PO:0025340	shoot system	PO	PO:0009006	Sampling campaign	Sampling protocol	Collecting ecological characteristics	Spring_Gripul_02	2017-05-11	2017-06-16	South	dry	half-shade	Rock	Spring	positive; negative
The Botanical Gardens of the Martin-Luther-University Halle-Wittenberg Germany	Grimmia pulvinata			gametophyte vegetative stage	PO	PO:0025340	shoot system	PO	PO:0009006	Sampling campaign	Sampling protocol	Collecting ecological characteristics	Spring_Gripul_03	2017-05-11	2017-06-16	South	dry	half-shade	Rock	Spring	positive; negative
The Botanical Gardens of the Martin-Luther-University Halle-Wittenberg Germany	Marchantia polymorpha			gametophyte vegetative stage	PO	PO:0025340	shoot system	PO	PO:0009006	Sampling campaign	Sampling protocol	Collecting ecological characteristics	Spring_Marpol_01	2017-05-11	2017-06-16	North	fresh	shade	Soil	Spring	positive; negative
The Botanical Gardens of the Martin-Luther-University Halle-Wittenberg Germany	Marchantia polymorpha			gametophyte vegetative stage	PO	PO:0025340	shoot system	PO	PO:0009006	Sampling campaign	Sampling protocol	Collecting ecological characteristics	Spring_Marpol_02	2017-05-11	2017-06-16	North	fresh	shade	Soil	Spring	positive; negative
The Botanical Gardens of the Martin-Luther-University Halle-Wittenberg Germany	Marchantia polymorpha			gametophyte vegetative stage	PO	PO:0025340	shoot system	PO	PO:0009006	Sampling campaign	Sampling protocol	Collecting ecological characteristics	Spring_Marpol_03	2017-05-11	2017-06-16	North	fresh	shade	Soil	Spring	positive; negative
