# Supplementary material for: Computational workflow to study the seasonal variation of secondary metabolites in nine different bryophytes
Source: Sci Data. 2018 Aug 28;5:180179. doi: 10.1038/sdata.2018.179 (PMC6111888; doi:10.1038/sdata.2018.179)
Supplement: Supplementary file 1 [file sdata2018179-isa1.zip › a_Peters_assay.txt]

Sample Name	Protocol REF	Parameter Value[instrument]	Parameter Value[manufacturer]	Protocol REF	Protocol REF	Assay Name	Raw Data File	Comment[Data Repository]	Comment[Data Record Accession]	Comment[Data Record URI]	Protocol REF	Protocol REF	Derived Data File	Comment[Data Repository]	Comment[Data Record Accession]	Comment[Data Record URI]	Factor Value[MS ionisation mode]
Summer_Fistax_01	Extraction protocol and LC/MS analysis	MicrOTOF-Q II hybrid quadrupole time-of-flight mass spectrometer	Bruker	Quality control	Raw data acquisition	pos_01_Fistax_1-A.2_01_5675	pos_01_Fistax_1-A,2_01_5675.mzML	MetaboLights	MTBLS520	http://identifiers.org/metabolights:MTBLS520	Peak detection	Peak annotation	m_bryos_metabolite_profiling_mass_spectrometry_positive_mode.maf.tsv		MTBLS520	http://identifiers.org/metabolights:MTBLS520	positive
Summer_Fistax_02	Extraction protocol and LC/MS analysis	MicrOTOF-Q II hybrid quadrupole time-of-flight mass spectrometer	Bruker	Quality control	Raw data acquisition	pos_02_Fistax_1-A.3_01_5676	pos_02_Fistax_1-A,3_01_5676.mzML	MetaboLights	MTBLS520	http://identifiers.org/metabolights:MTBLS520	Peak detection	Peak annotation	m_bryos_metabolite_profiling_mass_spectrometry_positive_mode.maf.tsv		MTBLS520	http://identifiers.org/metabolights:MTBLS520	positive
Summer_Fistax_03	Extraction protocol and LC/MS analysis	MicrOTOF-Q II hybrid quadrupole time-of-flight mass spectrometer	Bruker	Quality control	Raw data acquisition	pos_03_Fistax_1-A.4_01_5677	pos_03_Fistax_1-A,4_01_5677.mzML	MetaboLights	MTBLS520	http://identifiers.org/metabolights:MTBLS520	Peak detection	Peak annotation	m_bryos_metabolite_profiling_mass_spectrometry_positive_mode.maf.tsv		MTBLS520	http://identifiers.org/metabolights:MTBLS520	positive
Summer_Polstr_01	Extraction protocol and LC/MS analysis	MicrOTOF-Q II hybrid quadrupole time-of-flight mass spectrometer	Bruker	Quality control	Raw data acquisition	pos_04_Polstr_1-A.5_01_5678	pos_04_Polstr_1-A,5_01_5678.mzML	MetaboLights	MTBLS520	http://identifiers.org/metabolights:MTBLS520	Peak detection	Peak annotation	m_bryos_metabolite_profiling_mass_spectrometry_positive_mode.maf.tsv		MTBLS520	http://identifiers.org/metabolights:MTBLS520	positive
Summer_Polstr_02	Extraction protocol and LC/MS analysis	MicrOTOF-Q II hybrid quadrupole time-of-flight mass spectrometer	Bruker	Quality control	Raw data acquisition	pos_05_Polstr_1-A.6_01_5679	pos_05_Polstr_1-A,6_01_5679.mzML	MetaboLights	MTBLS520	http://identifiers.org/metabolights:MTBLS520	Peak detection	Peak annotation	m_bryos_metabolite_profiling_mass_spectrometry_positive_mode.maf.tsv		MTBLS520	http://identifiers.org/metabolights:MTBLS520	positive
Summer_Polstr_03	Extraction protocol and LC/MS analysis	MicrOTOF-Q II hybrid quadrupole time-of-flight mass spectrometer	Bruker	Quality control	Raw data acquisition	pos_06_Polstr_1-A.7_01_5680	pos_06_Polstr_1-A,7_01_5680.mzML	MetaboLights	MTBLS520	http://identifiers.org/metabolights:MTBLS520	Peak detection	Peak annotation	m_bryos_metabolite_profiling_mass_spectrometry_positive_mode.maf.tsv		MTBLS520	http://identifiers.org/metabolights:MTBLS520	positive
Summer_Hypcup_01	Extraction protocol and LC/MS analysis	MicrOTOF-Q II hybrid quadrupole time-of-flight mass spectrometer	Bruker	Quality control	Raw data acquisition	pos_07_Hypcup_1-A.8_01_5681	pos_07_Hypcup_1-A,8_01_5681.mzML	MetaboLights	MTBLS520	http://identifiers.org/metabolights:MTBLS520	Peak detection	Peak annotation	m_bryos_metabolite_profiling_mass_spectrometry_positive_mode.maf.tsv		MTBLS520	http://identifiers.org/metabolights:MTBLS520	positive
Summer_Gripul_01	Extraction protocol and LC/MS analysis	MicrOTOF-Q II hybrid quadrupole time-of-flight mass spectrometer	Bruker	Quality control	Raw data acquisition	pos_08_Gripul_1-B.1_01_5684	pos_08_Gripul_1-B,1_01_5684.mzML	MetaboLights	MTBLS520	http://identifiers.org/metabolights:MTBLS520	Peak detection	Peak annotation	m_bryos_metabolite_profiling_mass_spectrometry_positive_mode.maf.tsv		MTBLS520	http://identifiers.org/metabolights:MTBLS520	positive
Summer_Plaund_01	Extraction protocol and LC/MS analysis	MicrOTOF-Q II hybrid quadrupole time-of-flight mass spectrometer	Bruker	Quality control	Raw data acquisition	pos_09_Plaund_1-B.2_01_5685	pos_09_Plaund_1-B,2_01_5685.mzML	MetaboLights	MTBLS520	http://identifiers.org/metabolights:MTBLS520	Peak detection	Peak annotation	m_bryos_metabolite_profiling_mass_spectrometry_positive_mode.maf.tsv		MTBLS520	http://identifiers.org/metabolights:MTBLS520	positive
Summer_Plaund_02	Extraction protocol and LC/MS analysis	MicrOTOF-Q II hybrid quadrupole time-of-flight mass spectrometer	Bruker	Quality control	Raw data acquisition	pos_10_Plaund_1-B.3_01_5686	pos_10_Plaund_1-B,3_01_5686.mzML	MetaboLights	MTBLS520	http://identifiers.org/metabolights:MTBLS520	Peak detection	Peak annotation	m_bryos_metabolite_profiling_mass_spectrometry_positive_mode.maf.tsv		MTBLS520	http://identifiers.org/metabolights:MTBLS520	positive
Summer_Plaund_03	Extraction protocol and LC/MS analysis	MicrOTOF-Q II hybrid quadrupole time-of-flight mass spectrometer	Bruker	Quality control	Raw data acquisition	pos_11_Plaund_1-B.4_01_5687	pos_11_Plaund_1-B,4_01_5687.mzML	MetaboLights	MTBLS520	http://identifiers.org/metabolights:MTBLS520	Peak detection	Peak annotation	m_bryos_metabolite_profiling_mass_spectrometry_positive_mode.maf.tsv		MTBLS520	http://identifiers.org/metabolights:MTBLS520	positive
Summer_Rhysqu_01	Extraction protocol and LC/MS analysis	MicrOTOF-Q II hybrid quadrupole time-of-flight mass spectrometer	Bruker	Quality control	Raw data acquisition	pos_12_Rhysqu_1-B.5_01_5688	pos_12_Rhysqu_1-B,5_01_5688.mzML	MetaboLights	MTBLS520	http://identifiers.org/metabolights:MTBLS520	Peak detection	Peak annotation	m_bryos_metabolite_profiling_mass_spectrometry_positive_mode.maf.tsv		MTBLS520	http://identifiers.org/metabolights:MTBLS520	positive
Summer_Rhysqu_02	Extraction protocol and LC/MS analysis	MicrOTOF-Q II hybrid quadrupole time-of-flight mass spectrometer	Bruker	Quality control	Raw data acquisition	pos_13_Rhysqu_1-B.6_01_5689	pos_13_Rhysqu_1-B,6_01_5689.mzML	MetaboLights	MTBLS520	http://identifiers.org/metabolights:MTBLS520	Peak detection	Peak annotation	m_bryos_metabolite_profiling_mass_spectrometry_positive_mode.maf.tsv		MTBLS520	http://identifiers.org/metabolights:MTBLS520	positive
Summer_Calcus_01	Extraction protocol and LC/MS analysis	MicrOTOF-Q II hybrid quadrupole time-of-flight mass spectrometer	Bruker	Quality control	Raw data acquisition	pos_14_Calcus_1-B.7_01_5690	pos_14_Calcus_1-B,7_01_5690.mzML	MetaboLights	MTBLS520	http://identifiers.org/metabolights:MTBLS520	Peak detection	Peak annotation	m_bryos_metabolite_profiling_mass_spectrometry_positive_mode.maf.tsv		MTBLS520	http://identifiers.org/metabolights:MTBLS520	positive
Summer_Calcus_02	Extraction protocol and LC/MS analysis	MicrOTOF-Q II hybrid quadrupole time-of-flight mass spectrometer	Bruker	Quality control	Raw data acquisition	pos_15_Calcus_1-C.1_01_5693	pos_15_Calcus_1-C,1_01_5693.mzML	MetaboLights	MTBLS520	http://identifiers.org/metabolights:MTBLS520	Peak detection	Peak annotation	m_bryos_metabolite_profiling_mass_spectrometry_positive_mode.maf.tsv		MTBLS520	http://identifiers.org/metabolights:MTBLS520	positive
Summer_Rhysqu_03	Extraction protocol and LC/MS analysis	MicrOTOF-Q II hybrid quadrupole time-of-flight mass spectrometer	Bruker	Quality control	Raw data acquisition	pos_16_Rhysqu_1-C.2_01_5694	pos_16_Rhysqu_1-C,2_01_5694.mzML	MetaboLights	MTBLS520	http://identifiers.org/metabolights:MTBLS520	Peak detection	Peak annotation	m_bryos_metabolite_profiling_mass_spectrometry_positive_mode.maf.tsv		MTBLS520	http://identifiers.org/metabolights:MTBLS520	positive
Summer_Calcus_03	Extraction protocol and LC/MS analysis	MicrOTOF-Q II hybrid quadrupole time-of-flight mass spectrometer	Bruker	Quality control	Raw data acquisition	pos_17_Calcus_1-C.3_01_5695	pos_17_Calcus_1-C,3_01_5695.mzML	MetaboLights	MTBLS520	http://identifiers.org/metabolights:MTBLS520	Peak detection	Peak annotation	m_bryos_metabolite_profiling_mass_spectrometry_positive_mode.maf.tsv		MTBLS520	http://identifiers.org/metabolights:MTBLS520	positive
Summer_Brarut_01	Extraction protocol and LC/MS analysis	MicrOTOF-Q II hybrid quadrupole time-of-flight mass spectrometer	Bruker	Quality control	Raw data acquisition	pos_18_Brarut_1-C.4_01_5696	pos_18_Brarut_1-C,4_01_5696.mzML	MetaboLights	MTBLS520	http://identifiers.org/metabolights:MTBLS520	Peak detection	Peak annotation	m_bryos_metabolite_profiling_mass_spectrometry_positive_mode.maf.tsv		MTBLS520	http://identifiers.org/metabolights:MTBLS520	positive
Summer_Brarut_02	Extraction protocol and LC/MS analysis	MicrOTOF-Q II hybrid quadrupole time-of-flight mass spectrometer	Bruker	Quality control	Raw data acquisition	pos_19_Brarut_1-C.5_01_5697	pos_19_Brarut_1-C,5_01_5697.mzML	MetaboLights	MTBLS520	http://identifiers.org/metabolights:MTBLS520	Peak detection	Peak annotation	m_bryos_metabolite_profiling_mass_spectrometry_positive_mode.maf.tsv		MTBLS520	http://identifiers.org/metabolights:MTBLS520	positive
Summer_Hypcup_02	Extraction protocol and LC/MS analysis	MicrOTOF-Q II hybrid quadrupole time-of-flight mass spectrometer	Bruker	Quality control	Raw data acquisition	pos_20_Hypcup_1-C.6_01_5698	pos_20_Hypcup_1-C,6_01_5698.mzML	MetaboLights	MTBLS520	http://identifiers.org/metabolights:MTBLS520	Peak detection	Peak annotation	m_bryos_metabolite_profiling_mass_spectrometry_positive_mode.maf.tsv		MTBLS520	http://identifiers.org/metabolights:MTBLS520	positive
Summer_Hypcup_03	Extraction protocol and LC/MS analysis	MicrOTOF-Q II hybrid quadrupole time-of-flight mass spectrometer	Bruker	Quality control	Raw data acquisition	pos_21_Hypcup_1-C.7_01_5699	pos_21_Hypcup_1-C,7_01_5699.mzML	MetaboLights	MTBLS520	http://identifiers.org/metabolights:MTBLS520	Peak detection	Peak annotation	m_bryos_metabolite_profiling_mass_spectrometry_positive_mode.maf.tsv		MTBLS520	http://identifiers.org/metabolights:MTBLS520	positive
Summer_Gripul_02	Extraction protocol and LC/MS analysis	MicrOTOF-Q II hybrid quadrupole time-of-flight mass spectrometer	Bruker	Quality control	Raw data acquisition	pos_22_Gripul_1-D.1_01_5702	pos_22_Gripul_1-D,1_01_5702.mzML	MetaboLights	MTBLS520	http://identifiers.org/metabolights:MTBLS520	Peak detection	Peak annotation	m_bryos_metabolite_profiling_mass_spectrometry_positive_mode.maf.tsv		MTBLS520	http://identifiers.org/metabolights:MTBLS520	positive
Summer_Gripul_03	Extraction protocol and LC/MS analysis	MicrOTOF-Q II hybrid quadrupole time-of-flight mass spectrometer	Bruker	Quality control	Raw data acquisition	pos_23_Gripul_1-D.2_01_5703	pos_23_Gripul_1-D,2_01_5703.mzML	MetaboLights	MTBLS520	http://identifiers.org/metabolights:MTBLS520	Peak detection	Peak annotation	m_bryos_metabolite_profiling_mass_spectrometry_positive_mode.maf.tsv		MTBLS520	http://identifiers.org/metabolights:MTBLS520	positive
Summer_Brarut_03	Extraction protocol and LC/MS analysis	MicrOTOF-Q II hybrid quadrupole time-of-flight mass spectrometer	Bruker	Quality control	Raw data acquisition	pos_24_Brarut_1-D.3_01_5704	pos_24_Brarut_1-D,3_01_5704.mzML	MetaboLights	MTBLS520	http://identifiers.org/metabolights:MTBLS520	Peak detection	Peak annotation	m_bryos_metabolite_profiling_mass_spectrometry_positive_mode.maf.tsv		MTBLS520	http://identifiers.org/metabolights:MTBLS520	positive
Summer_Marpol_01	Extraction protocol and LC/MS analysis	MicrOTOF-Q II hybrid quadrupole time-of-flight mass spectrometer	Bruker	Quality control	Raw data acquisition	pos_25_Marpol_1-D.4_01_5705	pos_25_Marpol_1-D,4_01_5705.mzML	MetaboLights	MTBLS520	http://identifiers.org/metabolights:MTBLS520	Peak detection	Peak annotation	m_bryos_metabolite_profiling_mass_spectrometry_positive_mode.maf.tsv		MTBLS520	http://identifiers.org/metabolights:MTBLS520	positive
Summer_Marpol_02	Extraction protocol and LC/MS analysis	MicrOTOF-Q II hybrid quadrupole time-of-flight mass spectrometer	Bruker	Quality control	Raw data acquisition	pos_26_Marpol_1-D.5_01_5706	pos_26_Marpol_1-D,5_01_5706.mzML	MetaboLights	MTBLS520	http://identifiers.org/metabolights:MTBLS520	Peak detection	Peak annotation	m_bryos_metabolite_profiling_mass_spectrometry_positive_mode.maf.tsv		MTBLS520	http://identifiers.org/metabolights:MTBLS520	positive
Summer_Marpol_03	Extraction protocol and LC/MS analysis	MicrOTOF-Q II hybrid quadrupole time-of-flight mass spectrometer	Bruker	Quality control	Raw data acquisition	pos_27_Marpol_1-D.6_01_5707	pos_27_Marpol_1-D,6_01_5707.mzML	MetaboLights	MTBLS520	http://identifiers.org/metabolights:MTBLS520	Peak detection	Peak annotation	m_bryos_metabolite_profiling_mass_spectrometry_positive_mode.maf.tsv		MTBLS520	http://identifiers.org/metabolights:MTBLS520	positive
Autumn_Fistax_01	Extraction protocol and LC/MS analysis	MicrOTOF-Q II hybrid quadrupole time-of-flight mass spectrometer	Bruker	Quality control	Raw data acquisition	pos_01_Fistax_1-A.2_01_6578	pos_01_Fistax_1-A,2_01_6578.mzML	MetaboLights	MTBLS520	http://identifiers.org/metabolights:MTBLS520	Peak detection	Peak annotation	m_bryos_metabolite_profiling_mass_spectrometry_positive_mode.maf.tsv		MTBLS520	http://identifiers.org/metabolights:MTBLS520	positive
Autumn_Fistax_02	Extraction protocol and LC/MS analysis	MicrOTOF-Q II hybrid quadrupole time-of-flight mass spectrometer	Bruker	Quality control	Raw data acquisition	pos_02_Fistax_1-A.3_01_6579	pos_02_Fistax_1-A,3_01_6579.mzML	MetaboLights	MTBLS520	http://identifiers.org/metabolights:MTBLS520	Peak detection	Peak annotation	m_bryos_metabolite_profiling_mass_spectrometry_positive_mode.maf.tsv		MTBLS520	http://identifiers.org/metabolights:MTBLS520	positive
Autumn_Fistax_03	Extraction protocol and LC/MS analysis	MicrOTOF-Q II hybrid quadrupole time-of-flight mass spectrometer	Bruker	Quality control	Raw data acquisition	pos_03_Fistax_1-A.4_01_6580	pos_03_Fistax_1-A,4_01_6580.mzML	MetaboLights	MTBLS520	http://identifiers.org/metabolights:MTBLS520	Peak detection	Peak annotation	m_bryos_metabolite_profiling_mass_spectrometry_positive_mode.maf.tsv		MTBLS520	http://identifiers.org/metabolights:MTBLS520	positive
Autumn_Hypcup_01	Extraction protocol and LC/MS analysis	MicrOTOF-Q II hybrid quadrupole time-of-flight mass spectrometer	Bruker	Quality control	Raw data acquisition	pos_04_Hypcup_1-A.5_01_6581	pos_04_Hypcup_1-A,5_01_6581.mzML	MetaboLights	MTBLS520	http://identifiers.org/metabolights:MTBLS520	Peak detection	Peak annotation	m_bryos_metabolite_profiling_mass_spectrometry_positive_mode.maf.tsv		MTBLS520	http://identifiers.org/metabolights:MTBLS520	positive
Autumn_Gripul_01	Extraction protocol and LC/MS analysis	MicrOTOF-Q II hybrid quadrupole time-of-flight mass spectrometer	Bruker	Quality control	Raw data acquisition	pos_05_Gripul_1-A.6_01_6582	pos_05_Gripul_1-A,6_01_6582.mzML	MetaboLights	MTBLS520	http://identifiers.org/metabolights:MTBLS520	Peak detection	Peak annotation	m_bryos_metabolite_profiling_mass_spectrometry_positive_mode.maf.tsv		MTBLS520	http://identifiers.org/metabolights:MTBLS520	positive
Autumn_Brarut_01	Extraction protocol and LC/MS analysis	MicrOTOF-Q II hybrid quadrupole time-of-flight mass spectrometer	Bruker	Quality control	Raw data acquisition	pos_06_Brarut_1-A.7_01_6583	pos_06_Brarut_1-A,7_01_6583.mzML	MetaboLights	MTBLS520	http://identifiers.org/metabolights:MTBLS520	Peak detection	Peak annotation	m_bryos_metabolite_profiling_mass_spectrometry_positive_mode.maf.tsv		MTBLS520	http://identifiers.org/metabolights:MTBLS520	positive
Autumn_Polstr_01	Extraction protocol and LC/MS analysis	MicrOTOF-Q II hybrid quadrupole time-of-flight mass spectrometer	Bruker	Quality control	Raw data acquisition	pos_07_Polstr_1-A.8_01_6584	pos_07_Polstr_1-A,8_01_6584.mzML	MetaboLights	MTBLS520	http://identifiers.org/metabolights:MTBLS520	Peak detection	Peak annotation	m_bryos_metabolite_profiling_mass_spectrometry_positive_mode.maf.tsv		MTBLS520	http://identifiers.org/metabolights:MTBLS520	positive
Autumn_Polstr_02	Extraction protocol and LC/MS analysis	MicrOTOF-Q II hybrid quadrupole time-of-flight mass spectrometer	Bruker	Quality control	Raw data acquisition	pos_08_Polstr_1-B.1_01_6587	pos_08_Polstr_1-B,1_01_6587.mzML	MetaboLights	MTBLS520	http://identifiers.org/metabolights:MTBLS520	Peak detection	Peak annotation	m_bryos_metabolite_profiling_mass_spectrometry_positive_mode.maf.tsv		MTBLS520	http://identifiers.org/metabolights:MTBLS520	positive
Autumn_Polstr_03	Extraction protocol and LC/MS analysis	MicrOTOF-Q II hybrid quadrupole time-of-flight mass spectrometer	Bruker	Quality control	Raw data acquisition	pos_09_Polstr_1-B.2_01_6588	pos_09_Polstr_1-B,2_01_6588.mzML	MetaboLights	MTBLS520	http://identifiers.org/metabolights:MTBLS520	Peak detection	Peak annotation	m_bryos_metabolite_profiling_mass_spectrometry_positive_mode.maf.tsv		MTBLS520	http://identifiers.org/metabolights:MTBLS520	positive
Autumn_Hypcup_02	Extraction protocol and LC/MS analysis	MicrOTOF-Q II hybrid quadrupole time-of-flight mass spectrometer	Bruker	Quality control	Raw data acquisition	pos_10_Hypcup_1-B.3_01_6589	pos_10_Hypcup_1-B,3_01_6589.mzML	MetaboLights	MTBLS520	http://identifiers.org/metabolights:MTBLS520	Peak detection	Peak annotation	m_bryos_metabolite_profiling_mass_spectrometry_positive_mode.maf.tsv		MTBLS520	http://identifiers.org/metabolights:MTBLS520	positive
Autumn_Gripul_02	Extraction protocol and LC/MS analysis	MicrOTOF-Q II hybrid quadrupole time-of-flight mass spectrometer	Bruker	Quality control	Raw data acquisition	pos_11_Gripul_1-B.4_01_6590	pos_11_Gripul_1-B,4_01_6590.mzML	MetaboLights	MTBLS520	http://identifiers.org/metabolights:MTBLS520	Peak detection	Peak annotation	m_bryos_metabolite_profiling_mass_spectrometry_positive_mode.maf.tsv		MTBLS520	http://identifiers.org/metabolights:MTBLS520	positive
Autumn_Brarut_02	Extraction protocol and LC/MS analysis	MicrOTOF-Q II hybrid quadrupole time-of-flight mass spectrometer	Bruker	Quality control	Raw data acquisition	pos_12_Brarut_1-B.5_01_6591	pos_12_Brarut_1-B,5_01_6591.mzML	MetaboLights	MTBLS520	http://identifiers.org/metabolights:MTBLS520	Peak detection	Peak annotation	m_bryos_metabolite_profiling_mass_spectrometry_positive_mode.maf.tsv		MTBLS520	http://identifiers.org/metabolights:MTBLS520	positive
Autumn_Plaund_01	Extraction protocol and LC/MS analysis	MicrOTOF-Q II hybrid quadrupole time-of-flight mass spectrometer	Bruker	Quality control	Raw data acquisition	pos_13_Plaund_1-B.6_01_6592	pos_13_Plaund_1-B,6_01_6592.mzML	MetaboLights	MTBLS520	http://identifiers.org/metabolights:MTBLS520	Peak detection	Peak annotation	m_bryos_metabolite_profiling_mass_spectrometry_positive_mode.maf.tsv		MTBLS520	http://identifiers.org/metabolights:MTBLS520	positive
Autumn_Plaund_02	Extraction protocol and LC/MS analysis	MicrOTOF-Q II hybrid quadrupole time-of-flight mass spectrometer	Bruker	Quality control	Raw data acquisition	pos_14_Plaund_1-B.7_01_6593	pos_14_Plaund_1-B,7_01_6593.mzML	MetaboLights	MTBLS520	http://identifiers.org/metabolights:MTBLS520	Peak detection	Peak annotation	m_bryos_metabolite_profiling_mass_spectrometry_positive_mode.maf.tsv		MTBLS520	http://identifiers.org/metabolights:MTBLS520	positive
Autumn_Plaund_03	Extraction protocol and LC/MS analysis	MicrOTOF-Q II hybrid quadrupole time-of-flight mass spectrometer	Bruker	Quality control	Raw data acquisition	pos_15_Plaund_1-C.1_01_6596	pos_15_Plaund_1-C,1_01_6596.mzML	MetaboLights	MTBLS520	http://identifiers.org/metabolights:MTBLS520	Peak detection	Peak annotation	m_bryos_metabolite_profiling_mass_spectrometry_positive_mode.maf.tsv		MTBLS520	http://identifiers.org/metabolights:MTBLS520	positive
Autumn_Calcus_01	Extraction protocol and LC/MS analysis	MicrOTOF-Q II hybrid quadrupole time-of-flight mass spectrometer	Bruker	Quality control	Raw data acquisition	pos_16_Calcus_1-C.2_01_6597	pos_16_Calcus_1-C,2_01_6597.mzML	MetaboLights	MTBLS520	http://identifiers.org/metabolights:MTBLS520	Peak detection	Peak annotation	m_bryos_metabolite_profiling_mass_spectrometry_positive_mode.maf.tsv		MTBLS520	http://identifiers.org/metabolights:MTBLS520	positive
Autumn_Calcus_02	Extraction protocol and LC/MS analysis	MicrOTOF-Q II hybrid quadrupole time-of-flight mass spectrometer	Bruker	Quality control	Raw data acquisition	pos_17_Calcus_1-C.3_01_6598	pos_17_Calcus_1-C,3_01_6598.mzML	MetaboLights	MTBLS520	http://identifiers.org/metabolights:MTBLS520	Peak detection	Peak annotation	m_bryos_metabolite_profiling_mass_spectrometry_positive_mode.maf.tsv		MTBLS520	http://identifiers.org/metabolights:MTBLS520	positive
Autumn_Rhysqu_01	Extraction protocol and LC/MS analysis	MicrOTOF-Q II hybrid quadrupole time-of-flight mass spectrometer	Bruker	Quality control	Raw data acquisition	pos_18_Rhysqu_1-C.4_01_6599	pos_18_Rhysqu_1-C,4_01_6599.mzML	MetaboLights	MTBLS520	http://identifiers.org/metabolights:MTBLS520	Peak detection	Peak annotation	m_bryos_metabolite_profiling_mass_spectrometry_positive_mode.maf.tsv		MTBLS520	http://identifiers.org/metabolights:MTBLS520	positive
Autumn_Rhysqu_02	Extraction protocol and LC/MS analysis	MicrOTOF-Q II hybrid quadrupole time-of-flight mass spectrometer	Bruker	Quality control	Raw data acquisition	pos_19_Rhysqu_1-C.5_01_6600	pos_19_Rhysqu_1-C,5_01_6600.mzML	MetaboLights	MTBLS520	http://identifiers.org/metabolights:MTBLS520	Peak detection	Peak annotation	m_bryos_metabolite_profiling_mass_spectrometry_positive_mode.maf.tsv		MTBLS520	http://identifiers.org/metabolights:MTBLS520	positive
Autumn_Calcus_03	Extraction protocol and LC/MS analysis	MicrOTOF-Q II hybrid quadrupole time-of-flight mass spectrometer	Bruker	Quality control	Raw data acquisition	pos_20_Calcus_1-C.6_01_6601	pos_20_Calcus_1-C,6_01_6601.mzML	MetaboLights	MTBLS520	http://identifiers.org/metabolights:MTBLS520	Peak detection	Peak annotation	m_bryos_metabolite_profiling_mass_spectrometry_positive_mode.maf.tsv		MTBLS520	http://identifiers.org/metabolights:MTBLS520	positive
Autumn_Rhysqu_03	Extraction protocol and LC/MS analysis	MicrOTOF-Q II hybrid quadrupole time-of-flight mass spectrometer	Bruker	Quality control	Raw data acquisition	pos_21_Rhysqu_1-C.7_01_6602	pos_21_Rhysqu_1-C,7_01_6602.mzML	MetaboLights	MTBLS520	http://identifiers.org/metabolights:MTBLS520	Peak detection	Peak annotation	m_bryos_metabolite_profiling_mass_spectrometry_positive_mode.maf.tsv		MTBLS520	http://identifiers.org/metabolights:MTBLS520	positive
Autumn_Hypcup_03	Extraction protocol and LC/MS analysis	MicrOTOF-Q II hybrid quadrupole time-of-flight mass spectrometer	Bruker	Quality control	Raw data acquisition	pos_22_Hypcup_1-D.1_01_6605	pos_22_Hypcup_1-D,1_01_6605.mzML	MetaboLights	MTBLS520	http://identifiers.org/metabolights:MTBLS520	Peak detection	Peak annotation	m_bryos_metabolite_profiling_mass_spectrometry_positive_mode.maf.tsv		MTBLS520	http://identifiers.org/metabolights:MTBLS520	positive
Autumn_Gripul_03	Extraction protocol and LC/MS analysis	MicrOTOF-Q II hybrid quadrupole time-of-flight mass spectrometer	Bruker	Quality control	Raw data acquisition	pos_23_Gripul_1-D.2_01_6609	pos_23_Gripul_1-D,2_01_6609.mzML	MetaboLights	MTBLS520	http://identifiers.org/metabolights:MTBLS520	Peak detection	Peak annotation	m_bryos_metabolite_profiling_mass_spectrometry_positive_mode.maf.tsv		MTBLS520	http://identifiers.org/metabolights:MTBLS520	positive
Autumn_Brarut_03	Extraction protocol and LC/MS analysis	MicrOTOF-Q II hybrid quadrupole time-of-flight mass spectrometer	Bruker	Quality control	Raw data acquisition	pos_24_Brarut_1-D.3_01_6610	pos_24_Brarut_1-D,3_01_6610.mzML	MetaboLights	MTBLS520	http://identifiers.org/metabolights:MTBLS520	Peak detection	Peak annotation	m_bryos_metabolite_profiling_mass_spectrometry_positive_mode.maf.tsv		MTBLS520	http://identifiers.org/metabolights:MTBLS520	positive
Autumn_Marpol_01	Extraction protocol and LC/MS analysis	MicrOTOF-Q II hybrid quadrupole time-of-flight mass spectrometer	Bruker	Quality control	Raw data acquisition	pos_25_Marpol_1-D.4_01_6611	pos_25_Marpol_1-D,4_01_6611.mzML	MetaboLights	MTBLS520	http://identifiers.org/metabolights:MTBLS520	Peak detection	Peak annotation	m_bryos_metabolite_profiling_mass_spectrometry_positive_mode.maf.tsv		MTBLS520	http://identifiers.org/metabolights:MTBLS520	positive
Autumn_Marpol_02	Extraction protocol and LC/MS analysis	MicrOTOF-Q II hybrid quadrupole time-of-flight mass spectrometer	Bruker	Quality control	Raw data acquisition	pos_26_Marpol_1-D.5_01_6612	pos_26_Marpol_1-D,5_01_6612.mzML	MetaboLights	MTBLS520	http://identifiers.org/metabolights:MTBLS520	Peak detection	Peak annotation	m_bryos_metabolite_profiling_mass_spectrometry_positive_mode.maf.tsv		MTBLS520	http://identifiers.org/metabolights:MTBLS520	positive
Autumn_Marpol_03	Extraction protocol and LC/MS analysis	MicrOTOF-Q II hybrid quadrupole time-of-flight mass spectrometer	Bruker	Quality control	Raw data acquisition	pos_27_Marpol_1-D.6_01_6613	pos_27_Marpol_1-D,6_01_6613.mzML	MetaboLights	MTBLS520	http://identifiers.org/metabolights:MTBLS520	Peak detection	Peak annotation	m_bryos_metabolite_profiling_mass_spectrometry_positive_mode.maf.tsv		MTBLS520	http://identifiers.org/metabolights:MTBLS520	positive
Winter_Fistax_01	Extraction protocol and LC/MS analysis	MicrOTOF-Q II hybrid quadrupole time-of-flight mass spectrometer	Bruker	Quality control	Raw data acquisition	pos_01_Fistax_1-A.2_01_7105	pos_01_Fistax_1-A,2_01_7105.mzML	MetaboLights	MTBLS520	http://identifiers.org/metabolights:MTBLS520	Peak detection	Peak annotation	m_bryos_metabolite_profiling_mass_spectrometry_positive_mode.maf.tsv		MTBLS520	http://identifiers.org/metabolights:MTBLS520	positive
Winter_Fistax_02	Extraction protocol and LC/MS analysis	MicrOTOF-Q II hybrid quadrupole time-of-flight mass spectrometer	Bruker	Quality control	Raw data acquisition	pos_02_Fistax_1-A.3_01_7106	pos_02_Fistax_1-A,3_01_7106.mzML	MetaboLights	MTBLS520	http://identifiers.org/metabolights:MTBLS520	Peak detection	Peak annotation	m_bryos_metabolite_profiling_mass_spectrometry_positive_mode.maf.tsv		MTBLS520	http://identifiers.org/metabolights:MTBLS520	positive
Winter_Fistax_03	Extraction protocol and LC/MS analysis	MicrOTOF-Q II hybrid quadrupole time-of-flight mass spectrometer	Bruker	Quality control	Raw data acquisition	pos_03_Fistax_1-A.4_01_7107	pos_03_Fistax_1-A,4_01_7107.mzML	MetaboLights	MTBLS520	http://identifiers.org/metabolights:MTBLS520	Peak detection	Peak annotation	m_bryos_metabolite_profiling_mass_spectrometry_positive_mode.maf.tsv		MTBLS520	http://identifiers.org/metabolights:MTBLS520	positive
Winter_Hypcup_01	Extraction protocol and LC/MS analysis	MicrOTOF-Q II hybrid quadrupole time-of-flight mass spectrometer	Bruker	Quality control	Raw data acquisition	pos_04_Hypcup_1-A.5_01_7108	pos_04_Hypcup_1-A,5_01_7108.mzML	MetaboLights	MTBLS520	http://identifiers.org/metabolights:MTBLS520	Peak detection	Peak annotation	m_bryos_metabolite_profiling_mass_spectrometry_positive_mode.maf.tsv		MTBLS520	http://identifiers.org/metabolights:MTBLS520	positive
Winter_Brarut_01	Extraction protocol and LC/MS analysis	MicrOTOF-Q II hybrid quadrupole time-of-flight mass spectrometer	Bruker	Quality control	Raw data acquisition	pos_05_Brarut_1-A.6_01_7109	pos_05_Brarut_1-A,6_01_7109.mzML	MetaboLights	MTBLS520	http://identifiers.org/metabolights:MTBLS520	Peak detection	Peak annotation	m_bryos_metabolite_profiling_mass_spectrometry_positive_mode.maf.tsv		MTBLS520	http://identifiers.org/metabolights:MTBLS520	positive
Winter_Polstr_01	Extraction protocol and LC/MS analysis	MicrOTOF-Q II hybrid quadrupole time-of-flight mass spectrometer	Bruker	Quality control	Raw data acquisition	pos_06_Polstr_1-A.7_01_7110	pos_06_Polstr_1-A,7_01_7110.mzML	MetaboLights	MTBLS520	http://identifiers.org/metabolights:MTBLS520	Peak detection	Peak annotation	m_bryos_metabolite_profiling_mass_spectrometry_positive_mode.maf.tsv		MTBLS520	http://identifiers.org/metabolights:MTBLS520	positive
Winter_Polstr_02	Extraction protocol and LC/MS analysis	MicrOTOF-Q II hybrid quadrupole time-of-flight mass spectrometer	Bruker	Quality control	Raw data acquisition	pos_07_Polstr_1-A.8_01_7111	pos_07_Polstr_1-A,8_01_7111.mzML	MetaboLights	MTBLS520	http://identifiers.org/metabolights:MTBLS520	Peak detection	Peak annotation	m_bryos_metabolite_profiling_mass_spectrometry_positive_mode.maf.tsv		MTBLS520	http://identifiers.org/metabolights:MTBLS520	positive
Winter_Polstr_03	Extraction protocol and LC/MS analysis	MicrOTOF-Q II hybrid quadrupole time-of-flight mass spectrometer	Bruker	Quality control	Raw data acquisition	pos_08_Polstr_1-A.1_01_7114	pos_08_Polstr_1-A,1_01_7114.mzML	MetaboLights	MTBLS520	http://identifiers.org/metabolights:MTBLS520	Peak detection	Peak annotation	m_bryos_metabolite_profiling_mass_spectrometry_positive_mode.maf.tsv		MTBLS520	http://identifiers.org/metabolights:MTBLS520	positive
Winter_Gripul_01	Extraction protocol and LC/MS analysis	MicrOTOF-Q II hybrid quadrupole time-of-flight mass spectrometer	Bruker	Quality control	Raw data acquisition	pos_09_Gripul_1-A.2_01_7115	pos_09_Gripul_1-A,2_01_7115.mzML	MetaboLights	MTBLS520	http://identifiers.org/metabolights:MTBLS520	Peak detection	Peak annotation	m_bryos_metabolite_profiling_mass_spectrometry_positive_mode.maf.tsv		MTBLS520	http://identifiers.org/metabolights:MTBLS520	positive
Winter_Hypcup_02	Extraction protocol and LC/MS analysis	MicrOTOF-Q II hybrid quadrupole time-of-flight mass spectrometer	Bruker	Quality control	Raw data acquisition	pos_10_Hypcup_1-A.3_01_7116	pos_10_Hypcup_1-A,3_01_7116.mzML	MetaboLights	MTBLS520	http://identifiers.org/metabolights:MTBLS520	Peak detection	Peak annotation	m_bryos_metabolite_profiling_mass_spectrometry_positive_mode.maf.tsv		MTBLS520	http://identifiers.org/metabolights:MTBLS520	positive
Winter_Plaund_01	Extraction protocol and LC/MS analysis	MicrOTOF-Q II hybrid quadrupole time-of-flight mass spectrometer	Bruker	Quality control	Raw data acquisition	pos_11_Plaund_1-A.4_01_7117	pos_11_Plaund_1-A,4_01_7117.mzML	MetaboLights	MTBLS520	http://identifiers.org/metabolights:MTBLS520	Peak detection	Peak annotation	m_bryos_metabolite_profiling_mass_spectrometry_positive_mode.maf.tsv		MTBLS520	http://identifiers.org/metabolights:MTBLS520	positive
Winter_Plaund_02	Extraction protocol and LC/MS analysis	MicrOTOF-Q II hybrid quadrupole time-of-flight mass spectrometer	Bruker	Quality control	Raw data acquisition	pos_12_Plaund_1-A.5_01_7118	pos_12_Plaund_1-A,5_01_7118.mzML	MetaboLights	MTBLS520	http://identifiers.org/metabolights:MTBLS520	Peak detection	Peak annotation	m_bryos_metabolite_profiling_mass_spectrometry_positive_mode.maf.tsv		MTBLS520	http://identifiers.org/metabolights:MTBLS520	positive
Winter_Plaund_03	Extraction protocol and LC/MS analysis	MicrOTOF-Q II hybrid quadrupole time-of-flight mass spectrometer	Bruker	Quality control	Raw data acquisition	pos_13_Plaund_1-A.6_01_7119	pos_13_Plaund_1-A,6_01_7119.mzML	MetaboLights	MTBLS520	http://identifiers.org/metabolights:MTBLS520	Peak detection	Peak annotation	m_bryos_metabolite_profiling_mass_spectrometry_positive_mode.maf.tsv		MTBLS520	http://identifiers.org/metabolights:MTBLS520	positive
Winter_Rhysqu_01	Extraction protocol and LC/MS analysis	MicrOTOF-Q II hybrid quadrupole time-of-flight mass spectrometer	Bruker	Quality control	Raw data acquisition	pos_14_Rhysqu_1-A.7_01_7120	pos_14_Rhysqu_1-A,7_01_7120.mzML	MetaboLights	MTBLS520	http://identifiers.org/metabolights:MTBLS520	Peak detection	Peak annotation	m_bryos_metabolite_profiling_mass_spectrometry_positive_mode.maf.tsv		MTBLS520	http://identifiers.org/metabolights:MTBLS520	positive
Winter_Rhysqu_02	Extraction protocol and LC/MS analysis	MicrOTOF-Q II hybrid quadrupole time-of-flight mass spectrometer	Bruker	Quality control	Raw data acquisition	pos_15_Rhysqu_1-A.8_01_7138	pos_15_Rhysqu_1-A,8_01_7138.mzML	MetaboLights	MTBLS520	http://identifiers.org/metabolights:MTBLS520	Peak detection	Peak annotation	m_bryos_metabolite_profiling_mass_spectrometry_positive_mode.maf.tsv		MTBLS520	http://identifiers.org/metabolights:MTBLS520	positive
Winter_Rhysqu_03	Extraction protocol and LC/MS analysis	MicrOTOF-Q II hybrid quadrupole time-of-flight mass spectrometer	Bruker	Quality control	Raw data acquisition	pos_16_Rhysqu_1-A.1_01_7139	pos_16_Rhysqu_1-A,1_01_7139.mzML	MetaboLights	MTBLS520	http://identifiers.org/metabolights:MTBLS520	Peak detection	Peak annotation	m_bryos_metabolite_profiling_mass_spectrometry_positive_mode.maf.tsv		MTBLS520	http://identifiers.org/metabolights:MTBLS520	positive
Winter_Calcus_01	Extraction protocol and LC/MS analysis	MicrOTOF-Q II hybrid quadrupole time-of-flight mass spectrometer	Bruker	Quality control	Raw data acquisition	pos_17_Calcus_1-A.2_01_7140	pos_17_Calcus_1-A,2_01_7140.mzML	MetaboLights	MTBLS520	http://identifiers.org/metabolights:MTBLS520	Peak detection	Peak annotation	m_bryos_metabolite_profiling_mass_spectrometry_positive_mode.maf.tsv		MTBLS520	http://identifiers.org/metabolights:MTBLS520	positive
Winter_Calcus_02	Extraction protocol and LC/MS analysis	MicrOTOF-Q II hybrid quadrupole time-of-flight mass spectrometer	Bruker	Quality control	Raw data acquisition	pos_18_Calcus_1-A.3_01_7141	pos_18_Calcus_1-A,3_01_7141.mzML	MetaboLights	MTBLS520	http://identifiers.org/metabolights:MTBLS520	Peak detection	Peak annotation	m_bryos_metabolite_profiling_mass_spectrometry_positive_mode.maf.tsv		MTBLS520	http://identifiers.org/metabolights:MTBLS520	positive
Winter_Calcus_03	Extraction protocol and LC/MS analysis	MicrOTOF-Q II hybrid quadrupole time-of-flight mass spectrometer	Bruker	Quality control	Raw data acquisition	pos_19_Calcus_1-A.4_01_7142	pos_19_Calcus_1-A,4_01_7142.mzML	MetaboLights	MTBLS520	http://identifiers.org/metabolights:MTBLS520	Peak detection	Peak annotation	m_bryos_metabolite_profiling_mass_spectrometry_positive_mode.maf.tsv		MTBLS520	http://identifiers.org/metabolights:MTBLS520	positive
Winter_Brarut_02	Extraction protocol and LC/MS analysis	MicrOTOF-Q II hybrid quadrupole time-of-flight mass spectrometer	Bruker	Quality control	Raw data acquisition	pos_20_Brarut_1-A.5_01_7143	pos_20_Brarut_1-A,5_01_7143.mzML	MetaboLights	MTBLS520	http://identifiers.org/metabolights:MTBLS520	Peak detection	Peak annotation	m_bryos_metabolite_profiling_mass_spectrometry_positive_mode.maf.tsv		MTBLS520	http://identifiers.org/metabolights:MTBLS520	positive
Winter_Hypcup_03	Extraction protocol and LC/MS analysis	MicrOTOF-Q II hybrid quadrupole time-of-flight mass spectrometer	Bruker	Quality control	Raw data acquisition	pos_21_Hypcup_1-A.6_01_7144	pos_21_Hypcup_1-A,6_01_7144.mzML	MetaboLights	MTBLS520	http://identifiers.org/metabolights:MTBLS520	Peak detection	Peak annotation	m_bryos_metabolite_profiling_mass_spectrometry_positive_mode.maf.tsv		MTBLS520	http://identifiers.org/metabolights:MTBLS520	positive
Winter_Brarut_03	Extraction protocol and LC/MS analysis	MicrOTOF-Q II hybrid quadrupole time-of-flight mass spectrometer	Bruker	Quality control	Raw data acquisition	pos_22_Brarut_1-A.7_01_7146	pos_22_Brarut_1-A,7_01_7146.mzML	MetaboLights	MTBLS520	http://identifiers.org/metabolights:MTBLS520	Peak detection	Peak annotation	m_bryos_metabolite_profiling_mass_spectrometry_positive_mode.maf.tsv		MTBLS520	http://identifiers.org/metabolights:MTBLS520	positive
Winter_Gripul_02	Extraction protocol and LC/MS analysis	MicrOTOF-Q II hybrid quadrupole time-of-flight mass spectrometer	Bruker	Quality control	Raw data acquisition	pos_23_Gripul_1-A.8_01_7147	pos_23_Gripul_1-A,8_01_7147.mzML	MetaboLights	MTBLS520	http://identifiers.org/metabolights:MTBLS520	Peak detection	Peak annotation	m_bryos_metabolite_profiling_mass_spectrometry_positive_mode.maf.tsv		MTBLS520	http://identifiers.org/metabolights:MTBLS520	positive
Winter_Gripul_03	Extraction protocol and LC/MS analysis	MicrOTOF-Q II hybrid quadrupole time-of-flight mass spectrometer	Bruker	Quality control	Raw data acquisition	pos_24_Gripul_1-A.1_01_7148	pos_24_Gripul_1-A,1_01_7148.mzML	MetaboLights	MTBLS520	http://identifiers.org/metabolights:MTBLS520	Peak detection	Peak annotation	m_bryos_metabolite_profiling_mass_spectrometry_positive_mode.maf.tsv		MTBLS520	http://identifiers.org/metabolights:MTBLS520	positive
Winter_Marpol_01	Extraction protocol and LC/MS analysis	MicrOTOF-Q II hybrid quadrupole time-of-flight mass spectrometer	Bruker	Quality control	Raw data acquisition	pos_25_Marpol_1-A.2_01_7149	pos_25_Marpol_1-A,2_01_7149.mzML	MetaboLights	MTBLS520	http://identifiers.org/metabolights:MTBLS520	Peak detection	Peak annotation	m_bryos_metabolite_profiling_mass_spectrometry_positive_mode.maf.tsv		MTBLS520	http://identifiers.org/metabolights:MTBLS520	positive
Winter_Marpol_02	Extraction protocol and LC/MS analysis	MicrOTOF-Q II hybrid quadrupole time-of-flight mass spectrometer	Bruker	Quality control	Raw data acquisition	pos_26_Marpol_1-A.3_01_7150	pos_26_Marpol_1-A,3_01_7150.mzML	MetaboLights	MTBLS520	http://identifiers.org/metabolights:MTBLS520	Peak detection	Peak annotation	m_bryos_metabolite_profiling_mass_spectrometry_positive_mode.maf.tsv		MTBLS520	http://identifiers.org/metabolights:MTBLS520	positive
Winter_Marpol_03	Extraction protocol and LC/MS analysis	MicrOTOF-Q II hybrid quadrupole time-of-flight mass spectrometer	Bruker	Quality control	Raw data acquisition	pos_27_Marpol_1-A.4_01_7151	pos_27_Marpol_1-A,4_01_7151.mzML	MetaboLights	MTBLS520	http://identifiers.org/metabolights:MTBLS520	Peak detection	Peak annotation	m_bryos_metabolite_profiling_mass_spectrometry_positive_mode.maf.tsv		MTBLS520	http://identifiers.org/metabolights:MTBLS520	positive
Spring_Fistax_01	Extraction protocol and LC/MS analysis	MicrOTOF-Q II hybrid quadrupole time-of-flight mass spectrometer	Bruker	Quality control	Raw data acquisition	pos_01_Fistax_1-A.2_01_7396	pos_01_Fistax_1-A,2_01_7396.mzML	MetaboLights	MTBLS520	http://identifiers.org/metabolights:MTBLS520	Peak detection	Peak annotation	m_bryos_metabolite_profiling_mass_spectrometry_positive_mode.maf.tsv		MTBLS520	http://identifiers.org/metabolights:MTBLS520	positive
Spring_Fistax_02	Extraction protocol and LC/MS analysis	MicrOTOF-Q II hybrid quadrupole time-of-flight mass spectrometer	Bruker	Quality control	Raw data acquisition	pos_02_Fistax_1-A.3_01_7398	pos_02_Fistax_1-A,3_01_7398.mzML	MetaboLights	MTBLS520	http://identifiers.org/metabolights:MTBLS520	Peak detection	Peak annotation	m_bryos_metabolite_profiling_mass_spectrometry_positive_mode.maf.tsv		MTBLS520	http://identifiers.org/metabolights:MTBLS520	positive
Spring_Fistax_03	Extraction protocol and LC/MS analysis	MicrOTOF-Q II hybrid quadrupole time-of-flight mass spectrometer	Bruker	Quality control	Raw data acquisition	pos_03_Fistax_1-A.4_01_7399	pos_03_Fistax_1-A,4_01_7399.mzML	MetaboLights	MTBLS520	http://identifiers.org/metabolights:MTBLS520	Peak detection	Peak annotation	m_bryos_metabolite_profiling_mass_spectrometry_positive_mode.maf.tsv		MTBLS520	http://identifiers.org/metabolights:MTBLS520	positive
Spring_Gripul_01	Extraction protocol and LC/MS analysis	MicrOTOF-Q II hybrid quadrupole time-of-flight mass spectrometer	Bruker	Quality control	Raw data acquisition	pos_04_Gripul_1-A.5_01_7400	pos_04_Gripul_1-A,5_01_7400.mzML	MetaboLights	MTBLS520	http://identifiers.org/metabolights:MTBLS520	Peak detection	Peak annotation	m_bryos_metabolite_profiling_mass_spectrometry_positive_mode.maf.tsv		MTBLS520	http://identifiers.org/metabolights:MTBLS520	positive
Spring_Brarut_01	Extraction protocol and LC/MS analysis	MicrOTOF-Q II hybrid quadrupole time-of-flight mass spectrometer	Bruker	Quality control	Raw data acquisition	pos_05_Brarut_1-A.6_01_7401	pos_05_Brarut_1-A,6_01_7401.mzML	MetaboLights	MTBLS520	http://identifiers.org/metabolights:MTBLS520	Peak detection	Peak annotation	m_bryos_metabolite_profiling_mass_spectrometry_positive_mode.maf.tsv		MTBLS520	http://identifiers.org/metabolights:MTBLS520	positive
Spring_Polstr_01	Extraction protocol and LC/MS analysis	MicrOTOF-Q II hybrid quadrupole time-of-flight mass spectrometer	Bruker	Quality control	Raw data acquisition	pos_06_Polstr_1-A.7_01_7402	pos_06_Polstr_1-A,7_01_7402.mzML	MetaboLights	MTBLS520	http://identifiers.org/metabolights:MTBLS520	Peak detection	Peak annotation	m_bryos_metabolite_profiling_mass_spectrometry_positive_mode.maf.tsv		MTBLS520	http://identifiers.org/metabolights:MTBLS520	positive
Spring_Polstr_02	Extraction protocol and LC/MS analysis	MicrOTOF-Q II hybrid quadrupole time-of-flight mass spectrometer	Bruker	Quality control	Raw data acquisition	pos_07_Polstr_1-A.8_01_7403	pos_07_Polstr_1-A,8_01_7403.mzML	MetaboLights	MTBLS520	http://identifiers.org/metabolights:MTBLS520	Peak detection	Peak annotation	m_bryos_metabolite_profiling_mass_spectrometry_positive_mode.maf.tsv		MTBLS520	http://identifiers.org/metabolights:MTBLS520	positive
Spring_Polstr_03	Extraction protocol and LC/MS analysis	MicrOTOF-Q II hybrid quadrupole time-of-flight mass spectrometer	Bruker	Quality control	Raw data acquisition	pos_08_Polstr_1-B.1_01_7406	pos_08_Polstr_1-B,1_01_7406.mzML	MetaboLights	MTBLS520	http://identifiers.org/metabolights:MTBLS520	Peak detection	Peak annotation	m_bryos_metabolite_profiling_mass_spectrometry_positive_mode.maf.tsv		MTBLS520	http://identifiers.org/metabolights:MTBLS520	positive
Spring_Hypcup_01	Extraction protocol and LC/MS analysis	MicrOTOF-Q II hybrid quadrupole time-of-flight mass spectrometer	Bruker	Quality control	Raw data acquisition	pos_09_Hypcup_1-B.2_01_7407	pos_09_Hypcup_1-B,2_01_7407.mzML	MetaboLights	MTBLS520	http://identifiers.org/metabolights:MTBLS520	Peak detection	Peak annotation	m_bryos_metabolite_profiling_mass_spectrometry_positive_mode.maf.tsv		MTBLS520	http://identifiers.org/metabolights:MTBLS520	positive
Spring_Brarut_02	Extraction protocol and LC/MS analysis	MicrOTOF-Q II hybrid quadrupole time-of-flight mass spectrometer	Bruker	Quality control	Raw data acquisition	pos_10_Brarut_1-B.3_01_7408	pos_10_Brarut_1-B,3_01_7408.mzML	MetaboLights	MTBLS520	http://identifiers.org/metabolights:MTBLS520	Peak detection	Peak annotation	m_bryos_metabolite_profiling_mass_spectrometry_positive_mode.maf.tsv		MTBLS520	http://identifiers.org/metabolights:MTBLS520	positive
Spring_Brarut_03	Extraction protocol and LC/MS analysis	MicrOTOF-Q II hybrid quadrupole time-of-flight mass spectrometer	Bruker	Quality control	Raw data acquisition	pos_11_Brarut_1-B.4_01_7409	pos_11_Brarut_1-B,4_01_7409.mzML	MetaboLights	MTBLS520	http://identifiers.org/metabolights:MTBLS520	Peak detection	Peak annotation	m_bryos_metabolite_profiling_mass_spectrometry_positive_mode.maf.tsv		MTBLS520	http://identifiers.org/metabolights:MTBLS520	positive
Spring_Plaund_01	Extraction protocol and LC/MS analysis	MicrOTOF-Q II hybrid quadrupole time-of-flight mass spectrometer	Bruker	Quality control	Raw data acquisition	pos_12_Plaund_1-B.5_01_7410	pos_12_Plaund_1-B,5_01_7410.mzML	MetaboLights	MTBLS520	http://identifiers.org/metabolights:MTBLS520	Peak detection	Peak annotation	m_bryos_metabolite_profiling_mass_spectrometry_positive_mode.maf.tsv		MTBLS520	http://identifiers.org/metabolights:MTBLS520	positive
Spring_Plaund_02	Extraction protocol and LC/MS analysis	MicrOTOF-Q II hybrid quadrupole time-of-flight mass spectrometer	Bruker	Quality control	Raw data acquisition	pos_13_Plaund_1-B.6_01_7411	pos_13_Plaund_1-B,6_01_7411.mzML	MetaboLights	MTBLS520	http://identifiers.org/metabolights:MTBLS520	Peak detection	Peak annotation	m_bryos_metabolite_profiling_mass_spectrometry_positive_mode.maf.tsv		MTBLS520	http://identifiers.org/metabolights:MTBLS520	positive
Spring_Plaund_03	Extraction protocol and LC/MS analysis	MicrOTOF-Q II hybrid quadrupole time-of-flight mass spectrometer	Bruker	Quality control	Raw data acquisition	pos_14_Plaund_1-B.7_01_7412	pos_14_Plaund_1-B,7_01_7412.mzML	MetaboLights	MTBLS520	http://identifiers.org/metabolights:MTBLS520	Peak detection	Peak annotation	m_bryos_metabolite_profiling_mass_spectrometry_positive_mode.maf.tsv		MTBLS520	http://identifiers.org/metabolights:MTBLS520	positive
Spring_Calcus_01	Extraction protocol and LC/MS analysis	MicrOTOF-Q II hybrid quadrupole time-of-flight mass spectrometer	Bruker	Quality control	Raw data acquisition	pos_15_Calcus_1-B.8_01_7415	pos_15_Calcus_1-B,8_01_7415.mzML	MetaboLights	MTBLS520	http://identifiers.org/metabolights:MTBLS520	Peak detection	Peak annotation	m_bryos_metabolite_profiling_mass_spectrometry_positive_mode.maf.tsv		MTBLS520	http://identifiers.org/metabolights:MTBLS520	positive
Spring_Rhysqu_01	Extraction protocol and LC/MS analysis	MicrOTOF-Q II hybrid quadrupole time-of-flight mass spectrometer	Bruker	Quality control	Raw data acquisition	pos_16_Rhysqu_1-C.1_01_7416	pos_16_Rhysqu_1-C,1_01_7416.mzML	MetaboLights	MTBLS520	http://identifiers.org/metabolights:MTBLS520	Peak detection	Peak annotation	m_bryos_metabolite_profiling_mass_spectrometry_positive_mode.maf.tsv		MTBLS520	http://identifiers.org/metabolights:MTBLS520	positive
Spring_Calcus_02	Extraction protocol and LC/MS analysis	MicrOTOF-Q II hybrid quadrupole time-of-flight mass spectrometer	Bruker	Quality control	Raw data acquisition	pos_17_Calcus_1-C.2_01_7417	pos_17_Calcus_1-C,2_01_7417.mzML	MetaboLights	MTBLS520	http://identifiers.org/metabolights:MTBLS520	Peak detection	Peak annotation	m_bryos_metabolite_profiling_mass_spectrometry_positive_mode.maf.tsv		MTBLS520	http://identifiers.org/metabolights:MTBLS520	positive
Spring_Rhysqu_02	Extraction protocol and LC/MS analysis	MicrOTOF-Q II hybrid quadrupole time-of-flight mass spectrometer	Bruker	Quality control	Raw data acquisition	pos_18_Rhysqu_1-C.3_01_7418	pos_18_Rhysqu_1-C,3_01_7418.mzML	MetaboLights	MTBLS520	http://identifiers.org/metabolights:MTBLS520	Peak detection	Peak annotation	m_bryos_metabolite_profiling_mass_spectrometry_positive_mode.maf.tsv		MTBLS520	http://identifiers.org/metabolights:MTBLS520	positive
Spring_Rhysqu_03	Extraction protocol and LC/MS analysis	MicrOTOF-Q II hybrid quadrupole time-of-flight mass spectrometer	Bruker	Quality control	Raw data acquisition	pos_19_Rhysqu_1-C.4_01_7419	pos_19_Rhysqu_1-C,4_01_7419.mzML	MetaboLights	MTBLS520	http://identifiers.org/metabolights:MTBLS520	Peak detection	Peak annotation	m_bryos_metabolite_profiling_mass_spectrometry_positive_mode.maf.tsv		MTBLS520	http://identifiers.org/metabolights:MTBLS520	positive
Spring_Calcus_03	Extraction protocol and LC/MS analysis	MicrOTOF-Q II hybrid quadrupole time-of-flight mass spectrometer	Bruker	Quality control	Raw data acquisition	pos_20_Calcus_1-C.5_01_7420	pos_20_Calcus_1-C,5_01_7420.mzML	MetaboLights	MTBLS520	http://identifiers.org/metabolights:MTBLS520	Peak detection	Peak annotation	m_bryos_metabolite_profiling_mass_spectrometry_positive_mode.maf.tsv		MTBLS520	http://identifiers.org/metabolights:MTBLS520	positive
Spring_Hypcup_02	Extraction protocol and LC/MS analysis	MicrOTOF-Q II hybrid quadrupole time-of-flight mass spectrometer	Bruker	Quality control	Raw data acquisition	pos_21_Hypcup_1-C.6_01_7421	pos_21_Hypcup_1-C,6_01_7421.mzML	MetaboLights	MTBLS520	http://identifiers.org/metabolights:MTBLS520	Peak detection	Peak annotation	m_bryos_metabolite_profiling_mass_spectrometry_positive_mode.maf.tsv		MTBLS520	http://identifiers.org/metabolights:MTBLS520	positive
Spring_Hypcup_03	Extraction protocol and LC/MS analysis	MicrOTOF-Q II hybrid quadrupole time-of-flight mass spectrometer	Bruker	Quality control	Raw data acquisition	pos_22_Hypcup_1-C.7_01_7424	pos_22_Hypcup_1-C,7_01_7424.mzML	MetaboLights	MTBLS520	http://identifiers.org/metabolights:MTBLS520	Peak detection	Peak annotation	m_bryos_metabolite_profiling_mass_spectrometry_positive_mode.maf.tsv		MTBLS520	http://identifiers.org/metabolights:MTBLS520	positive
Spring_Gripul_02	Extraction protocol and LC/MS analysis	MicrOTOF-Q II hybrid quadrupole time-of-flight mass spectrometer	Bruker	Quality control	Raw data acquisition	pos_23_Gripul_1-C.8_01_7425	pos_23_Gripul_1-C,8_01_7425.mzML	MetaboLights	MTBLS520	http://identifiers.org/metabolights:MTBLS520	Peak detection	Peak annotation	m_bryos_metabolite_profiling_mass_spectrometry_positive_mode.maf.tsv		MTBLS520	http://identifiers.org/metabolights:MTBLS520	positive
Spring_Gripul_03	Extraction protocol and LC/MS analysis	MicrOTOF-Q II hybrid quadrupole time-of-flight mass spectrometer	Bruker	Quality control	Raw data acquisition	pos_24_Gripul_1-D.1_01_7426	pos_24_Gripul_1-D,1_01_7426.mzML	MetaboLights	MTBLS520	http://identifiers.org/metabolights:MTBLS520	Peak detection	Peak annotation	m_bryos_metabolite_profiling_mass_spectrometry_positive_mode.maf.tsv		MTBLS520	http://identifiers.org/metabolights:MTBLS520	positive
Spring_Marpol_01	Extraction protocol and LC/MS analysis	MicrOTOF-Q II hybrid quadrupole time-of-flight mass spectrometer	Bruker	Quality control	Raw data acquisition	pos_25_Marpol_1-D.2_01_7427	pos_25_Marpol_1-D,2_01_7427.mzML	MetaboLights	MTBLS520	http://identifiers.org/metabolights:MTBLS520	Peak detection	Peak annotation	m_bryos_metabolite_profiling_mass_spectrometry_positive_mode.maf.tsv		MTBLS520	http://identifiers.org/metabolights:MTBLS520	positive
Spring_Marpol_02	Extraction protocol and LC/MS analysis	MicrOTOF-Q II hybrid quadrupole time-of-flight mass spectrometer	Bruker	Quality control	Raw data acquisition	pos_26_Marpol_1-D.3_01_7428	pos_26_Marpol_1-D,3_01_7428.mzML	MetaboLights	MTBLS520	http://identifiers.org/metabolights:MTBLS520	Peak detection	Peak annotation	m_bryos_metabolite_profiling_mass_spectrometry_positive_mode.maf.tsv		MTBLS520	http://identifiers.org/metabolights:MTBLS520	positive
Spring_Marpol_03	Extraction protocol and LC/MS analysis	MicrOTOF-Q II hybrid quadrupole time-of-flight mass spectrometer	Bruker	Quality control	Raw data acquisition	pos_27_Marpol_1-D.4_01_7429	pos_27_Marpol_1-D,4_01_7429.mzML	MetaboLights	MTBLS520	http://identifiers.org/metabolights:MTBLS520	Peak detection	Peak annotation	m_bryos_metabolite_profiling_mass_spectrometry_positive_mode.maf.tsv		MTBLS520	http://identifiers.org/metabolights:MTBLS520	positive
Summer_Fistax_01	Extraction protocol and LC/MS analysis	MicrOTOF-Q II hybrid quadrupole time-of-flight mass spectrometer	Bruker	Quality control	Raw data acquisition	neg_01_Fistax_1-A.2_01_5715	neg_01_Fistax_1-A,2_01_5715.mzML	MetaboLights	MTBLS520	http://identifiers.org/metabolights:MTBLS520	Peak detection	Peak annotation	m_bryos_metabolite_profiling_mass_spectrometry_negative_mode.maf.tsv	Metabolights	MTBLS520	http://identifiers.org/metabolights:MTBLS520	negative
Summer_Fistax_02	Extraction protocol and LC/MS analysis	MicrOTOF-Q II hybrid quadrupole time-of-flight mass spectrometer	Bruker	Quality control	Raw data acquisition	neg_02_Fistax_1-A.3_01_5716	neg_02_Fistax_1-A,3_01_5716.mzML	MetaboLights	MTBLS520	http://identifiers.org/metabolights:MTBLS520	Peak detection	Peak annotation	m_bryos_metabolite_profiling_mass_spectrometry_negative_mode.maf.tsv	Metabolights	MTBLS520	http://identifiers.org/metabolights:MTBLS520	negative
Summer_Fistax_03	Extraction protocol and LC/MS analysis	MicrOTOF-Q II hybrid quadrupole time-of-flight mass spectrometer	Bruker	Quality control	Raw data acquisition	neg_03_Fistax_1-A.4_01_5717	neg_03_Fistax_1-A,4_01_5717.mzML	MetaboLights	MTBLS520	http://identifiers.org/metabolights:MTBLS520	Peak detection	Peak annotation	m_bryos_metabolite_profiling_mass_spectrometry_negative_mode.maf.tsv	Metabolights	MTBLS520	http://identifiers.org/metabolights:MTBLS520	negative
Summer_Polstr_01	Extraction protocol and LC/MS analysis	MicrOTOF-Q II hybrid quadrupole time-of-flight mass spectrometer	Bruker	Quality control	Raw data acquisition	neg_04_Polstr_1-A.5_01_5718	neg_04_Polstr_1-A,5_01_5718.mzML	MetaboLights	MTBLS520	http://identifiers.org/metabolights:MTBLS520	Peak detection	Peak annotation	m_bryos_metabolite_profiling_mass_spectrometry_negative_mode.maf.tsv	Metabolights	MTBLS520	http://identifiers.org/metabolights:MTBLS520	negative
Summer_Polstr_02	Extraction protocol and LC/MS analysis	MicrOTOF-Q II hybrid quadrupole time-of-flight mass spectrometer	Bruker	Quality control	Raw data acquisition	neg_05_Polstr_1-A.6_01_5719	neg_05_Polstr_1-A,6_01_5719.mzML	MetaboLights	MTBLS520	http://identifiers.org/metabolights:MTBLS520	Peak detection	Peak annotation	m_bryos_metabolite_profiling_mass_spectrometry_negative_mode.maf.tsv	Metabolights	MTBLS520	http://identifiers.org/metabolights:MTBLS520	negative
Summer_Polstr_03	Extraction protocol and LC/MS analysis	MicrOTOF-Q II hybrid quadrupole time-of-flight mass spectrometer	Bruker	Quality control	Raw data acquisition	neg_06_Polstr_1-A.7_01_5720	neg_06_Polstr_1-A,7_01_5720.mzML	MetaboLights	MTBLS520	http://identifiers.org/metabolights:MTBLS520	Peak detection	Peak annotation	m_bryos_metabolite_profiling_mass_spectrometry_negative_mode.maf.tsv	Metabolights	MTBLS520	http://identifiers.org/metabolights:MTBLS520	negative
Summer_Hypcup_01	Extraction protocol and LC/MS analysis	MicrOTOF-Q II hybrid quadrupole time-of-flight mass spectrometer	Bruker	Quality control	Raw data acquisition	neg_07_Hypcup_1-A.8_01_5721	neg_07_Hypcup_1-A,8_01_5721.mzML	MetaboLights	MTBLS520	http://identifiers.org/metabolights:MTBLS520	Peak detection	Peak annotation	m_bryos_metabolite_profiling_mass_spectrometry_negative_mode.maf.tsv	Metabolights	MTBLS520	http://identifiers.org/metabolights:MTBLS520	negative
Summer_Gripul_01	Extraction protocol and LC/MS analysis	MicrOTOF-Q II hybrid quadrupole time-of-flight mass spectrometer	Bruker	Quality control	Raw data acquisition	neg_08_Gripul_1-B.1_01_5724	neg_08_Gripul_1-B,1_01_5724.mzML	MetaboLights	MTBLS520	http://identifiers.org/metabolights:MTBLS520	Peak detection	Peak annotation	m_bryos_metabolite_profiling_mass_spectrometry_negative_mode.maf.tsv	Metabolights	MTBLS520	http://identifiers.org/metabolights:MTBLS520	negative
Summer_Plaund_01	Extraction protocol and LC/MS analysis	MicrOTOF-Q II hybrid quadrupole time-of-flight mass spectrometer	Bruker	Quality control	Raw data acquisition	neg_09_Plaund_1-B.2_01_5727	neg_09_Plaund_1-B,2_01_5727.mzML	MetaboLights	MTBLS520	http://identifiers.org/metabolights:MTBLS520	Peak detection	Peak annotation	m_bryos_metabolite_profiling_mass_spectrometry_negative_mode.maf.tsv	Metabolights	MTBLS520	http://identifiers.org/metabolights:MTBLS520	negative
Summer_Plaund_02	Extraction protocol and LC/MS analysis	MicrOTOF-Q II hybrid quadrupole time-of-flight mass spectrometer	Bruker	Quality control	Raw data acquisition	neg_10_Plaund_1-B.3_01_5728	neg_10_Plaund_1-B,3_01_5728.mzML	MetaboLights	MTBLS520	http://identifiers.org/metabolights:MTBLS520	Peak detection	Peak annotation	m_bryos_metabolite_profiling_mass_spectrometry_negative_mode.maf.tsv	Metabolights	MTBLS520	http://identifiers.org/metabolights:MTBLS520	negative
Summer_Plaund_03	Extraction protocol and LC/MS analysis	MicrOTOF-Q II hybrid quadrupole time-of-flight mass spectrometer	Bruker	Quality control	Raw data acquisition	neg_11_Plaund_1-B.4_01_5729	neg_11_Plaund_1-B,4_01_5729.mzML	MetaboLights	MTBLS520	http://identifiers.org/metabolights:MTBLS520	Peak detection	Peak annotation	m_bryos_metabolite_profiling_mass_spectrometry_negative_mode.maf.tsv	Metabolights	MTBLS520	http://identifiers.org/metabolights:MTBLS520	negative
Summer_Rhysqu_01	Extraction protocol and LC/MS analysis	MicrOTOF-Q II hybrid quadrupole time-of-flight mass spectrometer	Bruker	Quality control	Raw data acquisition	neg_12_Rhysqu_1-B.5_01_5730	neg_12_Rhysqu_1-B,5_01_5730.mzML	MetaboLights	MTBLS520	http://identifiers.org/metabolights:MTBLS520	Peak detection	Peak annotation	m_bryos_metabolite_profiling_mass_spectrometry_negative_mode.maf.tsv	Metabolights	MTBLS520	http://identifiers.org/metabolights:MTBLS520	negative
Summer_Rhysqu_02	Extraction protocol and LC/MS analysis	MicrOTOF-Q II hybrid quadrupole time-of-flight mass spectrometer	Bruker	Quality control	Raw data acquisition	neg_13_Rhysqu_1-B.6_01_5731	neg_13_Rhysqu_1-B,6_01_5731.mzML	MetaboLights	MTBLS520	http://identifiers.org/metabolights:MTBLS520	Peak detection	Peak annotation	m_bryos_metabolite_profiling_mass_spectrometry_negative_mode.maf.tsv	Metabolights	MTBLS520	http://identifiers.org/metabolights:MTBLS520	negative
Summer_Calcus_01	Extraction protocol and LC/MS analysis	MicrOTOF-Q II hybrid quadrupole time-of-flight mass spectrometer	Bruker	Quality control	Raw data acquisition	neg_14_Calcus_1-B.7_01_5732	neg_14_Calcus_1-B,7_01_5732.mzML	MetaboLights	MTBLS520	http://identifiers.org/metabolights:MTBLS520	Peak detection	Peak annotation	m_bryos_metabolite_profiling_mass_spectrometry_negative_mode.maf.tsv	Metabolights	MTBLS520	http://identifiers.org/metabolights:MTBLS520	negative
Summer_Calcus_02	Extraction protocol and LC/MS analysis	MicrOTOF-Q II hybrid quadrupole time-of-flight mass spectrometer	Bruker	Quality control	Raw data acquisition	neg_15_Calcus_1-C.1_01_5735	neg_15_Calcus_1-C,1_01_5735.mzML	MetaboLights	MTBLS520	http://identifiers.org/metabolights:MTBLS520	Peak detection	Peak annotation	m_bryos_metabolite_profiling_mass_spectrometry_negative_mode.maf.tsv	Metabolights	MTBLS520	http://identifiers.org/metabolights:MTBLS520	negative
Summer_Rhysqu_03	Extraction protocol and LC/MS analysis	MicrOTOF-Q II hybrid quadrupole time-of-flight mass spectrometer	Bruker	Quality control	Raw data acquisition	neg_16_Rhysqu_1-C.2_01_5736	neg_16_Rhysqu_1-C,2_01_5736.mzML	MetaboLights	MTBLS520	http://identifiers.org/metabolights:MTBLS520	Peak detection	Peak annotation	m_bryos_metabolite_profiling_mass_spectrometry_negative_mode.maf.tsv	Metabolights	MTBLS520	http://identifiers.org/metabolights:MTBLS520	negative
Summer_Calcus_03	Extraction protocol and LC/MS analysis	MicrOTOF-Q II hybrid quadrupole time-of-flight mass spectrometer	Bruker	Quality control	Raw data acquisition	neg_17_Calcus_1-C.3_01_5737	neg_17_Calcus_1-C,3_01_5737.mzML	MetaboLights	MTBLS520	http://identifiers.org/metabolights:MTBLS520	Peak detection	Peak annotation	m_bryos_metabolite_profiling_mass_spectrometry_negative_mode.maf.tsv	Metabolights	MTBLS520	http://identifiers.org/metabolights:MTBLS520	negative
Summer_Brarut_01	Extraction protocol and LC/MS analysis	MicrOTOF-Q II hybrid quadrupole time-of-flight mass spectrometer	Bruker	Quality control	Raw data acquisition	neg_18_Brarut_1-C.4_01_5739	neg_18_Brarut_1-C,4_01_5739.mzML	MetaboLights	MTBLS520	http://identifiers.org/metabolights:MTBLS520	Peak detection	Peak annotation	m_bryos_metabolite_profiling_mass_spectrometry_negative_mode.maf.tsv	Metabolights	MTBLS520	http://identifiers.org/metabolights:MTBLS520	negative
Summer_Brarut_02	Extraction protocol and LC/MS analysis	MicrOTOF-Q II hybrid quadrupole time-of-flight mass spectrometer	Bruker	Quality control	Raw data acquisition	neg_19_Brarut_1-C.5_01_5740	neg_19_Brarut_1-C,5_01_5740.mzML	MetaboLights	MTBLS520	http://identifiers.org/metabolights:MTBLS520	Peak detection	Peak annotation	m_bryos_metabolite_profiling_mass_spectrometry_negative_mode.maf.tsv	Metabolights	MTBLS520	http://identifiers.org/metabolights:MTBLS520	negative
Summer_Hypcup_02	Extraction protocol and LC/MS analysis	MicrOTOF-Q II hybrid quadrupole time-of-flight mass spectrometer	Bruker	Quality control	Raw data acquisition	neg_20_Hypcup_1-C.6_01_5741	neg_20_Hypcup_1-C,6_01_5741.mzML	MetaboLights	MTBLS520	http://identifiers.org/metabolights:MTBLS520	Peak detection	Peak annotation	m_bryos_metabolite_profiling_mass_spectrometry_negative_mode.maf.tsv	Metabolights	MTBLS520	http://identifiers.org/metabolights:MTBLS520	negative
Summer_Hypcup_03	Extraction protocol and LC/MS analysis	MicrOTOF-Q II hybrid quadrupole time-of-flight mass spectrometer	Bruker	Quality control	Raw data acquisition	neg_21_Hypcup_1-C.7_01_5742	neg_21_Hypcup_1-C,7_01_5742.mzML	MetaboLights	MTBLS520	http://identifiers.org/metabolights:MTBLS520	Peak detection	Peak annotation	m_bryos_metabolite_profiling_mass_spectrometry_negative_mode.maf.tsv	Metabolights	MTBLS520	http://identifiers.org/metabolights:MTBLS520	negative
Summer_Gripul_02	Extraction protocol and LC/MS analysis	MicrOTOF-Q II hybrid quadrupole time-of-flight mass spectrometer	Bruker	Quality control	Raw data acquisition	neg_22_Gripul_1-D.1_01_5745	neg_22_Gripul_1-D,1_01_5745.mzML	MetaboLights	MTBLS520	http://identifiers.org/metabolights:MTBLS520	Peak detection	Peak annotation	m_bryos_metabolite_profiling_mass_spectrometry_negative_mode.maf.tsv	Metabolights	MTBLS520	http://identifiers.org/metabolights:MTBLS520	negative
Summer_Gripul_03	Extraction protocol and LC/MS analysis	MicrOTOF-Q II hybrid quadrupole time-of-flight mass spectrometer	Bruker	Quality control	Raw data acquisition	neg_23_Gripul_1-D.2_01_5746	neg_23_Gripul_1-D,2_01_5746.mzML	MetaboLights	MTBLS520	http://identifiers.org/metabolights:MTBLS520	Peak detection	Peak annotation	m_bryos_metabolite_profiling_mass_spectrometry_negative_mode.maf.tsv	Metabolights	MTBLS520	http://identifiers.org/metabolights:MTBLS520	negative
Summer_Brarut_03	Extraction protocol and LC/MS analysis	MicrOTOF-Q II hybrid quadrupole time-of-flight mass spectrometer	Bruker	Quality control	Raw data acquisition	neg_24_Brarut_1-D.3_01_5751	neg_24_Brarut_1-D,3_01_5751.mzML	MetaboLights	MTBLS520	http://identifiers.org/metabolights:MTBLS520	Peak detection	Peak annotation	m_bryos_metabolite_profiling_mass_spectrometry_negative_mode.maf.tsv	Metabolights	MTBLS520	http://identifiers.org/metabolights:MTBLS520	negative
Summer_Marpol_01	Extraction protocol and LC/MS analysis	MicrOTOF-Q II hybrid quadrupole time-of-flight mass spectrometer	Bruker	Quality control	Raw data acquisition	neg_25_Marpol_1-D.4_01_5752	neg_25_Marpol_1-D,4_01_5752.mzML	MetaboLights	MTBLS520	http://identifiers.org/metabolights:MTBLS520	Peak detection	Peak annotation	m_bryos_metabolite_profiling_mass_spectrometry_negative_mode.maf.tsv	Metabolights	MTBLS520	http://identifiers.org/metabolights:MTBLS520	negative
Summer_Marpol_02	Extraction protocol and LC/MS analysis	MicrOTOF-Q II hybrid quadrupole time-of-flight mass spectrometer	Bruker	Quality control	Raw data acquisition	neg_26_Marpol_1-D.5_01_5753	neg_26_Marpol_1-D,5_01_5753.mzML	MetaboLights	MTBLS520	http://identifiers.org/metabolights:MTBLS520	Peak detection	Peak annotation	m_bryos_metabolite_profiling_mass_spectrometry_negative_mode.maf.tsv	Metabolights	MTBLS520	http://identifiers.org/metabolights:MTBLS520	negative
Summer_Marpol_03	Extraction protocol and LC/MS analysis	MicrOTOF-Q II hybrid quadrupole time-of-flight mass spectrometer	Bruker	Quality control	Raw data acquisition	neg_27_Marpol_1-D.6_01_5754	neg_27_Marpol_1-D,6_01_5754.mzML	MetaboLights	MTBLS520	http://identifiers.org/metabolights:MTBLS520	Peak detection	Peak annotation	m_bryos_metabolite_profiling_mass_spectrometry_negative_mode.maf.tsv	Metabolights	MTBLS520	http://identifiers.org/metabolights:MTBLS520	negative
Autumn_Fistax_01	Extraction protocol and LC/MS analysis	MicrOTOF-Q II hybrid quadrupole time-of-flight mass spectrometer	Bruker	Quality control	Raw data acquisition	neg_01_Fistax_1-A.2_01_6618	neg_01_Fistax_1-A,2_01_6618.mzML	MetaboLights	MTBLS520	http://identifiers.org/metabolights:MTBLS520	Peak detection	Peak annotation	m_bryos_metabolite_profiling_mass_spectrometry_negative_mode.maf.tsv	Metabolights	MTBLS520	http://identifiers.org/metabolights:MTBLS520	negative
Autumn_Fistax_02	Extraction protocol and LC/MS analysis	MicrOTOF-Q II hybrid quadrupole time-of-flight mass spectrometer	Bruker	Quality control	Raw data acquisition	neg_02_Fistax_1-A.3_01_6619	neg_02_Fistax_1-A,3_01_6619.mzML	MetaboLights	MTBLS520	http://identifiers.org/metabolights:MTBLS520	Peak detection	Peak annotation	m_bryos_metabolite_profiling_mass_spectrometry_negative_mode.maf.tsv	Metabolights	MTBLS520	http://identifiers.org/metabolights:MTBLS520	negative
Autumn_Fistax_03	Extraction protocol and LC/MS analysis	MicrOTOF-Q II hybrid quadrupole time-of-flight mass spectrometer	Bruker	Quality control	Raw data acquisition	neg_03_Fistax_1-A.4_01_6620	neg_03_Fistax_1-A,4_01_6620.mzML	MetaboLights	MTBLS520	http://identifiers.org/metabolights:MTBLS520	Peak detection	Peak annotation	m_bryos_metabolite_profiling_mass_spectrometry_negative_mode.maf.tsv	Metabolights	MTBLS520	http://identifiers.org/metabolights:MTBLS520	negative
Autumn_Hypcup_01	Extraction protocol and LC/MS analysis	MicrOTOF-Q II hybrid quadrupole time-of-flight mass spectrometer	Bruker	Quality control	Raw data acquisition	neg_04_Hypcup_1-A.5_01_6621	neg_04_Hypcup_1-A,5_01_6621.mzML	MetaboLights	MTBLS520	http://identifiers.org/metabolights:MTBLS520	Peak detection	Peak annotation	m_bryos_metabolite_profiling_mass_spectrometry_negative_mode.maf.tsv	Metabolights	MTBLS520	http://identifiers.org/metabolights:MTBLS520	negative
Autumn_Gripul_01	Extraction protocol and LC/MS analysis	MicrOTOF-Q II hybrid quadrupole time-of-flight mass spectrometer	Bruker	Quality control	Raw data acquisition	neg_05_Gripul_1-A.6_01_6622	neg_05_Gripul_1-A,6_01_6622.mzML	MetaboLights	MTBLS520	http://identifiers.org/metabolights:MTBLS520	Peak detection	Peak annotation	m_bryos_metabolite_profiling_mass_spectrometry_negative_mode.maf.tsv	Metabolights	MTBLS520	http://identifiers.org/metabolights:MTBLS520	negative
Autumn_Brarut_01	Extraction protocol and LC/MS analysis	MicrOTOF-Q II hybrid quadrupole time-of-flight mass spectrometer	Bruker	Quality control	Raw data acquisition	neg_06_Brarut_1-A.7_01_6623	neg_06_Brarut_1-A,7_01_6623.mzML	MetaboLights	MTBLS520	http://identifiers.org/metabolights:MTBLS520	Peak detection	Peak annotation	m_bryos_metabolite_profiling_mass_spectrometry_negative_mode.maf.tsv	Metabolights	MTBLS520	http://identifiers.org/metabolights:MTBLS520	negative
Autumn_Polstr_01	Extraction protocol and LC/MS analysis	MicrOTOF-Q II hybrid quadrupole time-of-flight mass spectrometer	Bruker	Quality control	Raw data acquisition	neg_07_Polstr_1-A.8_01_6624	neg_07_Polstr_1-A,8_01_6624.mzML	MetaboLights	MTBLS520	http://identifiers.org/metabolights:MTBLS520	Peak detection	Peak annotation	m_bryos_metabolite_profiling_mass_spectrometry_negative_mode.maf.tsv	Metabolights	MTBLS520	http://identifiers.org/metabolights:MTBLS520	negative
Autumn_Polstr_02	Extraction protocol and LC/MS analysis	MicrOTOF-Q II hybrid quadrupole time-of-flight mass spectrometer	Bruker	Quality control	Raw data acquisition	neg_08_Polstr_1-B.1_01_6627	neg_08_Polstr_1-B,1_01_6627.mzML	MetaboLights	MTBLS520	http://identifiers.org/metabolights:MTBLS520	Peak detection	Peak annotation	m_bryos_metabolite_profiling_mass_spectrometry_negative_mode.maf.tsv	Metabolights	MTBLS520	http://identifiers.org/metabolights:MTBLS520	negative
Autumn_Polstr_03	Extraction protocol and LC/MS analysis	MicrOTOF-Q II hybrid quadrupole time-of-flight mass spectrometer	Bruker	Quality control	Raw data acquisition	neg_09_Polstr_1-B.2_01_6628	neg_09_Polstr_1-B,2_01_6628.mzML	MetaboLights	MTBLS520	http://identifiers.org/metabolights:MTBLS520	Peak detection	Peak annotation	m_bryos_metabolite_profiling_mass_spectrometry_negative_mode.maf.tsv	Metabolights	MTBLS520	http://identifiers.org/metabolights:MTBLS520	negative
Autumn_Hypcup_02	Extraction protocol and LC/MS analysis	MicrOTOF-Q II hybrid quadrupole time-of-flight mass spectrometer	Bruker	Quality control	Raw data acquisition	neg_10_Hypcup_1-B.3_01_6629	neg_10_Hypcup_1-B,3_01_6629.mzML	MetaboLights	MTBLS520	http://identifiers.org/metabolights:MTBLS520	Peak detection	Peak annotation	m_bryos_metabolite_profiling_mass_spectrometry_negative_mode.maf.tsv	Metabolights	MTBLS520	http://identifiers.org/metabolights:MTBLS520	negative
Autumn_Gripul_02	Extraction protocol and LC/MS analysis	MicrOTOF-Q II hybrid quadrupole time-of-flight mass spectrometer	Bruker	Quality control	Raw data acquisition	neg_11_Gripul_1-B.4_01_6630	neg_11_Gripul_1-B,4_01_6630.mzML	MetaboLights	MTBLS520	http://identifiers.org/metabolights:MTBLS520	Peak detection	Peak annotation	m_bryos_metabolite_profiling_mass_spectrometry_negative_mode.maf.tsv	Metabolights	MTBLS520	http://identifiers.org/metabolights:MTBLS520	negative
Autumn_Brarut_02	Extraction protocol and LC/MS analysis	MicrOTOF-Q II hybrid quadrupole time-of-flight mass spectrometer	Bruker	Quality control	Raw data acquisition	neg_12_Brarut_1-B.5_01_6631	neg_12_Brarut_1-B,5_01_6631.mzML	MetaboLights	MTBLS520	http://identifiers.org/metabolights:MTBLS520	Peak detection	Peak annotation	m_bryos_metabolite_profiling_mass_spectrometry_negative_mode.maf.tsv	Metabolights	MTBLS520	http://identifiers.org/metabolights:MTBLS520	negative
Autumn_Plaund_01	Extraction protocol and LC/MS analysis	MicrOTOF-Q II hybrid quadrupole time-of-flight mass spectrometer	Bruker	Quality control	Raw data acquisition	neg_13_Plaund_1-B.6_01_6632	neg_13_Plaund_1-B,6_01_6632.mzML	MetaboLights	MTBLS520	http://identifiers.org/metabolights:MTBLS520	Peak detection	Peak annotation	m_bryos_metabolite_profiling_mass_spectrometry_negative_mode.maf.tsv	Metabolights	MTBLS520	http://identifiers.org/metabolights:MTBLS520	negative
Autumn_Plaund_02	Extraction protocol and LC/MS analysis	MicrOTOF-Q II hybrid quadrupole time-of-flight mass spectrometer	Bruker	Quality control	Raw data acquisition	neg_14_Plaund_1-B.7_01_6633	neg_14_Plaund_1-B,7_01_6633.mzML	MetaboLights	MTBLS520	http://identifiers.org/metabolights:MTBLS520	Peak detection	Peak annotation	m_bryos_metabolite_profiling_mass_spectrometry_negative_mode.maf.tsv	Metabolights	MTBLS520	http://identifiers.org/metabolights:MTBLS520	negative
Autumn_Plaund_03	Extraction protocol and LC/MS analysis	MicrOTOF-Q II hybrid quadrupole time-of-flight mass spectrometer	Bruker	Quality control	Raw data acquisition	neg_15_Plaund_1-C.1_01_6636	neg_15_Plaund_1-C,1_01_6636.mzML	MetaboLights	MTBLS520	http://identifiers.org/metabolights:MTBLS520	Peak detection	Peak annotation	m_bryos_metabolite_profiling_mass_spectrometry_negative_mode.maf.tsv	Metabolights	MTBLS520	http://identifiers.org/metabolights:MTBLS520	negative
Autumn_Calcus_01	Extraction protocol and LC/MS analysis	MicrOTOF-Q II hybrid quadrupole time-of-flight mass spectrometer	Bruker	Quality control	Raw data acquisition	neg_16_Calcus_1-C.2_01_6637	neg_16_Calcus_1-C,2_01_6637.mzML	MetaboLights	MTBLS520	http://identifiers.org/metabolights:MTBLS520	Peak detection	Peak annotation	m_bryos_metabolite_profiling_mass_spectrometry_negative_mode.maf.tsv	Metabolights	MTBLS520	http://identifiers.org/metabolights:MTBLS520	negative
Autumn_Calcus_02	Extraction protocol and LC/MS analysis	MicrOTOF-Q II hybrid quadrupole time-of-flight mass spectrometer	Bruker	Quality control	Raw data acquisition	neg_17_Calcus_1-C.3_01_6638	neg_17_Calcus_1-C,3_01_6638.mzML	MetaboLights	MTBLS520	http://identifiers.org/metabolights:MTBLS520	Peak detection	Peak annotation	m_bryos_metabolite_profiling_mass_spectrometry_negative_mode.maf.tsv	Metabolights	MTBLS520	http://identifiers.org/metabolights:MTBLS520	negative
Autumn_Rhysqu_01	Extraction protocol and LC/MS analysis	MicrOTOF-Q II hybrid quadrupole time-of-flight mass spectrometer	Bruker	Quality control	Raw data acquisition	neg_18_Rhysqu_1-C.4_01_6640	neg_18_Rhysqu_1-C,4_01_6640.mzML	MetaboLights	MTBLS520	http://identifiers.org/metabolights:MTBLS520	Peak detection	Peak annotation	m_bryos_metabolite_profiling_mass_spectrometry_negative_mode.maf.tsv	Metabolights	MTBLS520	http://identifiers.org/metabolights:MTBLS520	negative
Autumn_Rhysqu_02	Extraction protocol and LC/MS analysis	MicrOTOF-Q II hybrid quadrupole time-of-flight mass spectrometer	Bruker	Quality control	Raw data acquisition	neg_19_Rhysqu_1-C.5_01_6641	neg_19_Rhysqu_1-C,5_01_6641.mzML	MetaboLights	MTBLS520	http://identifiers.org/metabolights:MTBLS520	Peak detection	Peak annotation	m_bryos_metabolite_profiling_mass_spectrometry_negative_mode.maf.tsv	Metabolights	MTBLS520	http://identifiers.org/metabolights:MTBLS520	negative
Autumn_Calcus_03	Extraction protocol and LC/MS analysis	MicrOTOF-Q II hybrid quadrupole time-of-flight mass spectrometer	Bruker	Quality control	Raw data acquisition	neg_20_Calcus_1-C.6_01_6642	neg_20_Calcus_1-C,6_01_6642.mzML	MetaboLights	MTBLS520	http://identifiers.org/metabolights:MTBLS520	Peak detection	Peak annotation	m_bryos_metabolite_profiling_mass_spectrometry_negative_mode.maf.tsv	Metabolights	MTBLS520	http://identifiers.org/metabolights:MTBLS520	negative
Autumn_Rhysqu_03	Extraction protocol and LC/MS analysis	MicrOTOF-Q II hybrid quadrupole time-of-flight mass spectrometer	Bruker	Quality control	Raw data acquisition	neg_21_Rhysqu_1-C.7_01_6643	neg_21_Rhysqu_1-C,7_01_6643.mzML	MetaboLights	MTBLS520	http://identifiers.org/metabolights:MTBLS520	Peak detection	Peak annotation	m_bryos_metabolite_profiling_mass_spectrometry_negative_mode.maf.tsv	Metabolights	MTBLS520	http://identifiers.org/metabolights:MTBLS520	negative
Autumn_Hypcup_03	Extraction protocol and LC/MS analysis	MicrOTOF-Q II hybrid quadrupole time-of-flight mass spectrometer	Bruker	Quality control	Raw data acquisition	neg_22_Hypcup_1-D.1_01_6647	neg_22_Hypcup_1-D,1_01_6647.mzML	MetaboLights	MTBLS520	http://identifiers.org/metabolights:MTBLS520	Peak detection	Peak annotation	m_bryos_metabolite_profiling_mass_spectrometry_negative_mode.maf.tsv	Metabolights	MTBLS520	http://identifiers.org/metabolights:MTBLS520	negative
Autumn_Gripul_03	Extraction protocol and LC/MS analysis	MicrOTOF-Q II hybrid quadrupole time-of-flight mass spectrometer	Bruker	Quality control	Raw data acquisition	neg_23_Gripul_1-D.2_01_6648	neg_23_Gripul_1-D,2_01_6648.mzML	MetaboLights	MTBLS520	http://identifiers.org/metabolights:MTBLS520	Peak detection	Peak annotation	m_bryos_metabolite_profiling_mass_spectrometry_negative_mode.maf.tsv	Metabolights	MTBLS520	http://identifiers.org/metabolights:MTBLS520	negative
Autumn_Brarut_03	Extraction protocol and LC/MS analysis	MicrOTOF-Q II hybrid quadrupole time-of-flight mass spectrometer	Bruker	Quality control	Raw data acquisition	neg_24_Brarut_1-D.3_01_6649	neg_24_Brarut_1-D,3_01_6649.mzML	MetaboLights	MTBLS520	http://identifiers.org/metabolights:MTBLS520	Peak detection	Peak annotation	m_bryos_metabolite_profiling_mass_spectrometry_negative_mode.maf.tsv	Metabolights	MTBLS520	http://identifiers.org/metabolights:MTBLS520	negative
Autumn_Marpol_01	Extraction protocol and LC/MS analysis	MicrOTOF-Q II hybrid quadrupole time-of-flight mass spectrometer	Bruker	Quality control	Raw data acquisition	neg_25_Marpol_1-D.4_01_6650	neg_25_Marpol_1-D,4_01_6650.mzML	MetaboLights	MTBLS520	http://identifiers.org/metabolights:MTBLS520	Peak detection	Peak annotation	m_bryos_metabolite_profiling_mass_spectrometry_negative_mode.maf.tsv	Metabolights	MTBLS520	http://identifiers.org/metabolights:MTBLS520	negative
Autumn_Marpol_02	Extraction protocol and LC/MS analysis	MicrOTOF-Q II hybrid quadrupole time-of-flight mass spectrometer	Bruker	Quality control	Raw data acquisition	neg_26_Marpol_1-D.5_01_6651	neg_26_Marpol_1-D,5_01_6651.mzML	MetaboLights	MTBLS520	http://identifiers.org/metabolights:MTBLS520	Peak detection	Peak annotation	m_bryos_metabolite_profiling_mass_spectrometry_negative_mode.maf.tsv	Metabolights	MTBLS520	http://identifiers.org/metabolights:MTBLS520	negative
Autumn_Marpol_03	Extraction protocol and LC/MS analysis	MicrOTOF-Q II hybrid quadrupole time-of-flight mass spectrometer	Bruker	Quality control	Raw data acquisition	neg_27_Marpol_1-D.6_01_6652	neg_27_Marpol_1-D,6_01_6652.mzML	MetaboLights	MTBLS520	http://identifiers.org/metabolights:MTBLS520	Peak detection	Peak annotation	m_bryos_metabolite_profiling_mass_spectrometry_negative_mode.maf.tsv	Metabolights	MTBLS520	http://identifiers.org/metabolights:MTBLS520	negative
Winter_Fistax_01	Extraction protocol and LC/MS analysis	MicrOTOF-Q II hybrid quadrupole time-of-flight mass spectrometer	Bruker	Quality control	Raw data acquisition	neg_01_Fistax_1-A.2_01_7158	neg_01_Fistax_1-A,2_01_7158.mzML	MetaboLights	MTBLS520	http://identifiers.org/metabolights:MTBLS520	Peak detection	Peak annotation	m_bryos_metabolite_profiling_mass_spectrometry_negative_mode.maf.tsv	Metabolights	MTBLS520	http://identifiers.org/metabolights:MTBLS520	negative
Winter_Fistax_02	Extraction protocol and LC/MS analysis	MicrOTOF-Q II hybrid quadrupole time-of-flight mass spectrometer	Bruker	Quality control	Raw data acquisition	neg_02_Fistax_1-A.3_01_7159	neg_02_Fistax_1-A,3_01_7159.mzML	MetaboLights	MTBLS520	http://identifiers.org/metabolights:MTBLS520	Peak detection	Peak annotation	m_bryos_metabolite_profiling_mass_spectrometry_negative_mode.maf.tsv	Metabolights	MTBLS520	http://identifiers.org/metabolights:MTBLS520	negative
Winter_Fistax_03	Extraction protocol and LC/MS analysis	MicrOTOF-Q II hybrid quadrupole time-of-flight mass spectrometer	Bruker	Quality control	Raw data acquisition	neg_03_Fistax_1-A.4_01_7160	neg_03_Fistax_1-A,4_01_7160.mzML	MetaboLights	MTBLS520	http://identifiers.org/metabolights:MTBLS520	Peak detection	Peak annotation	m_bryos_metabolite_profiling_mass_spectrometry_negative_mode.maf.tsv	Metabolights	MTBLS520	http://identifiers.org/metabolights:MTBLS520	negative
Winter_Hypcup_01	Extraction protocol and LC/MS analysis	MicrOTOF-Q II hybrid quadrupole time-of-flight mass spectrometer	Bruker	Quality control	Raw data acquisition	neg_04_Hypcup_1-A.5_01_7161	neg_04_Hypcup_1-A,5_01_7161.mzML	MetaboLights	MTBLS520	http://identifiers.org/metabolights:MTBLS520	Peak detection	Peak annotation	m_bryos_metabolite_profiling_mass_spectrometry_negative_mode.maf.tsv	Metabolights	MTBLS520	http://identifiers.org/metabolights:MTBLS520	negative
Winter_Brarut_01	Extraction protocol and LC/MS analysis	MicrOTOF-Q II hybrid quadrupole time-of-flight mass spectrometer	Bruker	Quality control	Raw data acquisition	neg_05_Brarut_1-A.6_01_7162	neg_05_Brarut_1-A,6_01_7162.mzML	MetaboLights	MTBLS520	http://identifiers.org/metabolights:MTBLS520	Peak detection	Peak annotation	m_bryos_metabolite_profiling_mass_spectrometry_negative_mode.maf.tsv	Metabolights	MTBLS520	http://identifiers.org/metabolights:MTBLS520	negative
Winter_Polstr_01	Extraction protocol and LC/MS analysis	MicrOTOF-Q II hybrid quadrupole time-of-flight mass spectrometer	Bruker	Quality control	Raw data acquisition	neg_06_Polstr_1-A.7_01_7163	neg_06_Polstr_1-A,7_01_7163.mzML	MetaboLights	MTBLS520	http://identifiers.org/metabolights:MTBLS520	Peak detection	Peak annotation	m_bryos_metabolite_profiling_mass_spectrometry_negative_mode.maf.tsv	Metabolights	MTBLS520	http://identifiers.org/metabolights:MTBLS520	negative
Winter_Polstr_02	Extraction protocol and LC/MS analysis	MicrOTOF-Q II hybrid quadrupole time-of-flight mass spectrometer	Bruker	Quality control	Raw data acquisition	neg_07_Polstr_1-A.8_01_7164	neg_07_Polstr_1-A,8_01_7164.mzML	MetaboLights	MTBLS520	http://identifiers.org/metabolights:MTBLS520	Peak detection	Peak annotation	m_bryos_metabolite_profiling_mass_spectrometry_negative_mode.maf.tsv	Metabolights	MTBLS520	http://identifiers.org/metabolights:MTBLS520	negative
Winter_Polstr_03	Extraction protocol and LC/MS analysis	MicrOTOF-Q II hybrid quadrupole time-of-flight mass spectrometer	Bruker	Quality control	Raw data acquisition	neg_08_Polstr_1-A.1_01_7167	neg_08_Polstr_1-A,1_01_7167.mzML	MetaboLights	MTBLS520	http://identifiers.org/metabolights:MTBLS520	Peak detection	Peak annotation	m_bryos_metabolite_profiling_mass_spectrometry_negative_mode.maf.tsv	Metabolights	MTBLS520	http://identifiers.org/metabolights:MTBLS520	negative
Winter_Gripul_01	Extraction protocol and LC/MS analysis	MicrOTOF-Q II hybrid quadrupole time-of-flight mass spectrometer	Bruker	Quality control	Raw data acquisition	neg_09_Gripul_1-A.2_01_7168	neg_09_Gripul_1-A,2_01_7168.mzML	MetaboLights	MTBLS520	http://identifiers.org/metabolights:MTBLS520	Peak detection	Peak annotation	m_bryos_metabolite_profiling_mass_spectrometry_negative_mode.maf.tsv	Metabolights	MTBLS520	http://identifiers.org/metabolights:MTBLS520	negative
Winter_Hypcup_02	Extraction protocol and LC/MS analysis	MicrOTOF-Q II hybrid quadrupole time-of-flight mass spectrometer	Bruker	Quality control	Raw data acquisition	neg_10_Hypcup_1-A.3_01_7169	neg_10_Hypcup_1-A,3_01_7169.mzML	MetaboLights	MTBLS520	http://identifiers.org/metabolights:MTBLS520	Peak detection	Peak annotation	m_bryos_metabolite_profiling_mass_spectrometry_negative_mode.maf.tsv	Metabolights	MTBLS520	http://identifiers.org/metabolights:MTBLS520	negative
Winter_Plaund_01	Extraction protocol and LC/MS analysis	MicrOTOF-Q II hybrid quadrupole time-of-flight mass spectrometer	Bruker	Quality control	Raw data acquisition	neg_11_Plaund_1-A.4_01_7170	neg_11_Plaund_1-A,4_01_7170.mzML	MetaboLights	MTBLS520	http://identifiers.org/metabolights:MTBLS520	Peak detection	Peak annotation	m_bryos_metabolite_profiling_mass_spectrometry_negative_mode.maf.tsv	Metabolights	MTBLS520	http://identifiers.org/metabolights:MTBLS520	negative
Winter_Plaund_02	Extraction protocol and LC/MS analysis	MicrOTOF-Q II hybrid quadrupole time-of-flight mass spectrometer	Bruker	Quality control	Raw data acquisition	neg_12_Plaund_1-A.5_01_7171	neg_12_Plaund_1-A,5_01_7171.mzML	MetaboLights	MTBLS520	http://identifiers.org/metabolights:MTBLS520	Peak detection	Peak annotation	m_bryos_metabolite_profiling_mass_spectrometry_negative_mode.maf.tsv	Metabolights	MTBLS520	http://identifiers.org/metabolights:MTBLS520	negative
Winter_Plaund_03	Extraction protocol and LC/MS analysis	MicrOTOF-Q II hybrid quadrupole time-of-flight mass spectrometer	Bruker	Quality control	Raw data acquisition	neg_13_Plaund_1-A.6_01_7172	neg_13_Plaund_1-A,6_01_7172.mzML	MetaboLights	MTBLS520	http://identifiers.org/metabolights:MTBLS520	Peak detection	Peak annotation	m_bryos_metabolite_profiling_mass_spectrometry_negative_mode.maf.tsv	Metabolights	MTBLS520	http://identifiers.org/metabolights:MTBLS520	negative
Winter_Rhysqu_01	Extraction protocol and LC/MS analysis	MicrOTOF-Q II hybrid quadrupole time-of-flight mass spectrometer	Bruker	Quality control	Raw data acquisition	neg_14_Rhysqu_1-A.7_01_7173	neg_14_Rhysqu_1-A,7_01_7173.mzML	MetaboLights	MTBLS520	http://identifiers.org/metabolights:MTBLS520	Peak detection	Peak annotation	m_bryos_metabolite_profiling_mass_spectrometry_negative_mode.maf.tsv	Metabolights	MTBLS520	http://identifiers.org/metabolights:MTBLS520	negative
Winter_Rhysqu_02	Extraction protocol and LC/MS analysis	MicrOTOF-Q II hybrid quadrupole time-of-flight mass spectrometer	Bruker	Quality control	Raw data acquisition	neg_15_Rhysqu_1-A.8_01_7176	neg_15_Rhysqu_1-A,8_01_7176.mzML	MetaboLights	MTBLS520	http://identifiers.org/metabolights:MTBLS520	Peak detection	Peak annotation	m_bryos_metabolite_profiling_mass_spectrometry_negative_mode.maf.tsv	Metabolights	MTBLS520	http://identifiers.org/metabolights:MTBLS520	negative
Winter_Rhysqu_03	Extraction protocol and LC/MS analysis	MicrOTOF-Q II hybrid quadrupole time-of-flight mass spectrometer	Bruker	Quality control	Raw data acquisition	neg_16_Rhysqu_1-A.1_01_7177	neg_16_Rhysqu_1-A,1_01_7177.mzML	MetaboLights	MTBLS520	http://identifiers.org/metabolights:MTBLS520	Peak detection	Peak annotation	m_bryos_metabolite_profiling_mass_spectrometry_negative_mode.maf.tsv	Metabolights	MTBLS520	http://identifiers.org/metabolights:MTBLS520	negative
Winter_Calcus_01	Extraction protocol and LC/MS analysis	MicrOTOF-Q II hybrid quadrupole time-of-flight mass spectrometer	Bruker	Quality control	Raw data acquisition	neg_17_Calcus_1-A.2_01_7178	neg_17_Calcus_1-A,2_01_7178.mzML	MetaboLights	MTBLS520	http://identifiers.org/metabolights:MTBLS520	Peak detection	Peak annotation	m_bryos_metabolite_profiling_mass_spectrometry_negative_mode.maf.tsv	Metabolights	MTBLS520	http://identifiers.org/metabolights:MTBLS520	negative
Winter_Calcus_02	Extraction protocol and LC/MS analysis	MicrOTOF-Q II hybrid quadrupole time-of-flight mass spectrometer	Bruker	Quality control	Raw data acquisition	neg_18_Calcus_1-A.3_01_7179	neg_18_Calcus_1-A,3_01_7179.mzML	MetaboLights	MTBLS520	http://identifiers.org/metabolights:MTBLS520	Peak detection	Peak annotation	m_bryos_metabolite_profiling_mass_spectrometry_negative_mode.maf.tsv	Metabolights	MTBLS520	http://identifiers.org/metabolights:MTBLS520	negative
Winter_Calcus_03	Extraction protocol and LC/MS analysis	MicrOTOF-Q II hybrid quadrupole time-of-flight mass spectrometer	Bruker	Quality control	Raw data acquisition	neg_19_Calcus_1-A.4_01_7180	neg_19_Calcus_1-A,4_01_7180.mzML	MetaboLights	MTBLS520	http://identifiers.org/metabolights:MTBLS520	Peak detection	Peak annotation	m_bryos_metabolite_profiling_mass_spectrometry_negative_mode.maf.tsv	Metabolights	MTBLS520	http://identifiers.org/metabolights:MTBLS520	negative
Winter_Brarut_02	Extraction protocol and LC/MS analysis	MicrOTOF-Q II hybrid quadrupole time-of-flight mass spectrometer	Bruker	Quality control	Raw data acquisition	neg_20_Brarut_1-A.5_01_7181	neg_20_Brarut_1-A,5_01_7181.mzML	MetaboLights	MTBLS520	http://identifiers.org/metabolights:MTBLS520	Peak detection	Peak annotation	m_bryos_metabolite_profiling_mass_spectrometry_negative_mode.maf.tsv	Metabolights	MTBLS520	http://identifiers.org/metabolights:MTBLS520	negative
Winter_Hypcup_03	Extraction protocol and LC/MS analysis	MicrOTOF-Q II hybrid quadrupole time-of-flight mass spectrometer	Bruker	Quality control	Raw data acquisition	neg_21_Hypcup_1-A.6_01_7182	neg_21_Hypcup_1-A,6_01_7182.mzML	MetaboLights	MTBLS520	http://identifiers.org/metabolights:MTBLS520	Peak detection	Peak annotation	m_bryos_metabolite_profiling_mass_spectrometry_negative_mode.maf.tsv	Metabolights	MTBLS520	http://identifiers.org/metabolights:MTBLS520	negative
Winter_Brarut_03	Extraction protocol and LC/MS analysis	MicrOTOF-Q II hybrid quadrupole time-of-flight mass spectrometer	Bruker	Quality control	Raw data acquisition	neg_22_Brarut_1-A.7_01_7183	neg_22_Brarut_1-A,7_01_7183.mzML	MetaboLights	MTBLS520	http://identifiers.org/metabolights:MTBLS520	Peak detection	Peak annotation	m_bryos_metabolite_profiling_mass_spectrometry_negative_mode.maf.tsv	Metabolights	MTBLS520	http://identifiers.org/metabolights:MTBLS520	negative
Winter_Gripul_02	Extraction protocol and LC/MS analysis	MicrOTOF-Q II hybrid quadrupole time-of-flight mass spectrometer	Bruker	Quality control	Raw data acquisition	neg_23_Gripul_1-A.8_01_7186	neg_23_Gripul_1-A,8_01_7186.mzML	MetaboLights	MTBLS520	http://identifiers.org/metabolights:MTBLS520	Peak detection	Peak annotation	m_bryos_metabolite_profiling_mass_spectrometry_negative_mode.maf.tsv	Metabolights	MTBLS520	http://identifiers.org/metabolights:MTBLS520	negative
Winter_Gripul_03	Extraction protocol and LC/MS analysis	MicrOTOF-Q II hybrid quadrupole time-of-flight mass spectrometer	Bruker	Quality control	Raw data acquisition	neg_24_Gripul_1-A.1_01_7187	neg_24_Gripul_1-A,1_01_7187.mzML	MetaboLights	MTBLS520	http://identifiers.org/metabolights:MTBLS520	Peak detection	Peak annotation	m_bryos_metabolite_profiling_mass_spectrometry_negative_mode.maf.tsv	Metabolights	MTBLS520	http://identifiers.org/metabolights:MTBLS520	negative
Winter_Marpol_01	Extraction protocol and LC/MS analysis	MicrOTOF-Q II hybrid quadrupole time-of-flight mass spectrometer	Bruker	Quality control	Raw data acquisition	neg_25_Marpol_1-A.2_01_7188	neg_25_Marpol_1-A,2_01_7188.mzML	MetaboLights	MTBLS520	http://identifiers.org/metabolights:MTBLS520	Peak detection	Peak annotation	m_bryos_metabolite_profiling_mass_spectrometry_negative_mode.maf.tsv	Metabolights	MTBLS520	http://identifiers.org/metabolights:MTBLS520	negative
Winter_Marpol_02	Extraction protocol and LC/MS analysis	MicrOTOF-Q II hybrid quadrupole time-of-flight mass spectrometer	Bruker	Quality control	Raw data acquisition	neg_26_Marpol_1-A.3_01_7189	neg_26_Marpol_1-A,3_01_7189.mzML	MetaboLights	MTBLS520	http://identifiers.org/metabolights:MTBLS520	Peak detection	Peak annotation	m_bryos_metabolite_profiling_mass_spectrometry_negative_mode.maf.tsv	Metabolights	MTBLS520	http://identifiers.org/metabolights:MTBLS520	negative
Winter_Marpol_03	Extraction protocol and LC/MS analysis	MicrOTOF-Q II hybrid quadrupole time-of-flight mass spectrometer	Bruker	Quality control	Raw data acquisition	neg_27_Marpol_1-A.4_01_7190	neg_27_Marpol_1-A,4_01_7190.mzML	MetaboLights	MTBLS520	http://identifiers.org/metabolights:MTBLS520	Peak detection	Peak annotation	m_bryos_metabolite_profiling_mass_spectrometry_negative_mode.maf.tsv	Metabolights	MTBLS520	http://identifiers.org/metabolights:MTBLS520	negative
Spring_Fistax_01	Extraction protocol and LC/MS analysis	MicrOTOF-Q II hybrid quadrupole time-of-flight mass spectrometer	Bruker	Quality control	Raw data acquisition	neg_01_Fistax_1-A.2_01_7437	neg_01_Fistax_1-A,2_01_7437.mzML	MetaboLights	MTBLS520	http://identifiers.org/metabolights:MTBLS520	Peak detection	Peak annotation	m_bryos_metabolite_profiling_mass_spectrometry_negative_mode.maf.tsv	Metabolights	MTBLS520	http://identifiers.org/metabolights:MTBLS520	negative
Spring_Fistax_02	Extraction protocol and LC/MS analysis	MicrOTOF-Q II hybrid quadrupole time-of-flight mass spectrometer	Bruker	Quality control	Raw data acquisition	neg_02_Fistax_1-A.3_01_7438	neg_02_Fistax_1-A,3_01_7438.mzML	MetaboLights	MTBLS520	http://identifiers.org/metabolights:MTBLS520	Peak detection	Peak annotation	m_bryos_metabolite_profiling_mass_spectrometry_negative_mode.maf.tsv	Metabolights	MTBLS520	http://identifiers.org/metabolights:MTBLS520	negative
Spring_Fistax_03	Extraction protocol and LC/MS analysis	MicrOTOF-Q II hybrid quadrupole time-of-flight mass spectrometer	Bruker	Quality control	Raw data acquisition	neg_03_Fistax_1-A.4_01_7439	neg_03_Fistax_1-A,4_01_7439.mzML	MetaboLights	MTBLS520	http://identifiers.org/metabolights:MTBLS520	Peak detection	Peak annotation	m_bryos_metabolite_profiling_mass_spectrometry_negative_mode.maf.tsv	Metabolights	MTBLS520	http://identifiers.org/metabolights:MTBLS520	negative
Spring_Gripul_01	Extraction protocol and LC/MS analysis	MicrOTOF-Q II hybrid quadrupole time-of-flight mass spectrometer	Bruker	Quality control	Raw data acquisition	neg_04_Gripul_1-A.5_01_7440	neg_04_Gripul_1-A,5_01_7440.mzML	MetaboLights	MTBLS520	http://identifiers.org/metabolights:MTBLS520	Peak detection	Peak annotation	m_bryos_metabolite_profiling_mass_spectrometry_negative_mode.maf.tsv	Metabolights	MTBLS520	http://identifiers.org/metabolights:MTBLS520	negative
Spring_Brarut_01	Extraction protocol and LC/MS analysis	MicrOTOF-Q II hybrid quadrupole time-of-flight mass spectrometer	Bruker	Quality control	Raw data acquisition	neg_05_Brarut_1-A.6_01_7446	neg_05_Brarut_1-A,6_01_7446.mzML	MetaboLights	MTBLS520	http://identifiers.org/metabolights:MTBLS520	Peak detection	Peak annotation	m_bryos_metabolite_profiling_mass_spectrometry_negative_mode.maf.tsv	Metabolights	MTBLS520	http://identifiers.org/metabolights:MTBLS520	negative
Spring_Polstr_01	Extraction protocol and LC/MS analysis	MicrOTOF-Q II hybrid quadrupole time-of-flight mass spectrometer	Bruker	Quality control	Raw data acquisition	neg_06_Polstr_1-A.7_01_7447	neg_06_Polstr_1-A,7_01_7447.mzML	MetaboLights	MTBLS520	http://identifiers.org/metabolights:MTBLS520	Peak detection	Peak annotation	m_bryos_metabolite_profiling_mass_spectrometry_negative_mode.maf.tsv	Metabolights	MTBLS520	http://identifiers.org/metabolights:MTBLS520	negative
Spring_Polstr_02	Extraction protocol and LC/MS analysis	MicrOTOF-Q II hybrid quadrupole time-of-flight mass spectrometer	Bruker	Quality control	Raw data acquisition	neg_07_Polstr_1-A.8_01_7449	neg_07_Polstr_1-A,8_01_7449.mzML	MetaboLights	MTBLS520	http://identifiers.org/metabolights:MTBLS520	Peak detection	Peak annotation	m_bryos_metabolite_profiling_mass_spectrometry_negative_mode.maf.tsv	Metabolights	MTBLS520	http://identifiers.org/metabolights:MTBLS520	negative
Spring_Polstr_03	Extraction protocol and LC/MS analysis	MicrOTOF-Q II hybrid quadrupole time-of-flight mass spectrometer	Bruker	Quality control	Raw data acquisition	neg_08_Polstr_1-B.1_01_7452	neg_08_Polstr_1-B,1_01_7452.mzML	MetaboLights	MTBLS520	http://identifiers.org/metabolights:MTBLS520	Peak detection	Peak annotation	m_bryos_metabolite_profiling_mass_spectrometry_negative_mode.maf.tsv	Metabolights	MTBLS520	http://identifiers.org/metabolights:MTBLS520	negative
Spring_Hypcup_01	Extraction protocol and LC/MS analysis	MicrOTOF-Q II hybrid quadrupole time-of-flight mass spectrometer	Bruker	Quality control	Raw data acquisition	neg_09_Hypcup_1-B.2_01_7453	neg_09_Hypcup_1-B,2_01_7453.mzML	MetaboLights	MTBLS520	http://identifiers.org/metabolights:MTBLS520	Peak detection	Peak annotation	m_bryos_metabolite_profiling_mass_spectrometry_negative_mode.maf.tsv	Metabolights	MTBLS520	http://identifiers.org/metabolights:MTBLS520	negative
Spring_Brarut_02	Extraction protocol and LC/MS analysis	MicrOTOF-Q II hybrid quadrupole time-of-flight mass spectrometer	Bruker	Quality control	Raw data acquisition	neg_10_Brarut_1-B.3_01_7455	neg_10_Brarut_1-B,3_01_7455.mzML	MetaboLights	MTBLS520	http://identifiers.org/metabolights:MTBLS520	Peak detection	Peak annotation	m_bryos_metabolite_profiling_mass_spectrometry_negative_mode.maf.tsv	Metabolights	MTBLS520	http://identifiers.org/metabolights:MTBLS520	negative
Spring_Brarut_03	Extraction protocol and LC/MS analysis	MicrOTOF-Q II hybrid quadrupole time-of-flight mass spectrometer	Bruker	Quality control	Raw data acquisition	neg_11_Brarut_1-B.4_01_7456	neg_11_Brarut_1-B,4_01_7456.mzML	MetaboLights	MTBLS520	http://identifiers.org/metabolights:MTBLS520	Peak detection	Peak annotation	m_bryos_metabolite_profiling_mass_spectrometry_negative_mode.maf.tsv	Metabolights	MTBLS520	http://identifiers.org/metabolights:MTBLS520	negative
Spring_Plaund_01	Extraction protocol and LC/MS analysis	MicrOTOF-Q II hybrid quadrupole time-of-flight mass spectrometer	Bruker	Quality control	Raw data acquisition	neg_12_Plaund_1-B.5_01_7458	neg_12_Plaund_1-B,5_01_7458.mzML	MetaboLights	MTBLS520	http://identifiers.org/metabolights:MTBLS520	Peak detection	Peak annotation	m_bryos_metabolite_profiling_mass_spectrometry_negative_mode.maf.tsv	Metabolights	MTBLS520	http://identifiers.org/metabolights:MTBLS520	negative
Spring_Plaund_02	Extraction protocol and LC/MS analysis	MicrOTOF-Q II hybrid quadrupole time-of-flight mass spectrometer	Bruker	Quality control	Raw data acquisition	neg_13_Plaund_1-B.6_01_7459	neg_13_Plaund_1-B,6_01_7459.mzML	MetaboLights	MTBLS520	http://identifiers.org/metabolights:MTBLS520	Peak detection	Peak annotation	m_bryos_metabolite_profiling_mass_spectrometry_negative_mode.maf.tsv	Metabolights	MTBLS520	http://identifiers.org/metabolights:MTBLS520	negative
Spring_Plaund_03	Extraction protocol and LC/MS analysis	MicrOTOF-Q II hybrid quadrupole time-of-flight mass spectrometer	Bruker	Quality control	Raw data acquisition	neg_14_Plaund_1-B.7_01_7460	neg_14_Plaund_1-B,7_01_7460.mzML	MetaboLights	MTBLS520	http://identifiers.org/metabolights:MTBLS520	Peak detection	Peak annotation	m_bryos_metabolite_profiling_mass_spectrometry_negative_mode.maf.tsv	Metabolights	MTBLS520	http://identifiers.org/metabolights:MTBLS520	negative
Spring_Calcus_01	Extraction protocol and LC/MS analysis	MicrOTOF-Q II hybrid quadrupole time-of-flight mass spectrometer	Bruker	Quality control	Raw data acquisition	neg_15_Calcus_1-B.8_01_7463	neg_15_Calcus_1-B,8_01_7463.mzML	MetaboLights	MTBLS520	http://identifiers.org/metabolights:MTBLS520	Peak detection	Peak annotation	m_bryos_metabolite_profiling_mass_spectrometry_negative_mode.maf.tsv	Metabolights	MTBLS520	http://identifiers.org/metabolights:MTBLS520	negative
Spring_Rhysqu_01	Extraction protocol and LC/MS analysis	MicrOTOF-Q II hybrid quadrupole time-of-flight mass spectrometer	Bruker	Quality control	Raw data acquisition	neg_16_Rhysqu_1-C.1_01_7464	neg_16_Rhysqu_1-C,1_01_7464.mzML	MetaboLights	MTBLS520	http://identifiers.org/metabolights:MTBLS520	Peak detection	Peak annotation	m_bryos_metabolite_profiling_mass_spectrometry_negative_mode.maf.tsv	Metabolights	MTBLS520	http://identifiers.org/metabolights:MTBLS520	negative
Spring_Calcus_02	Extraction protocol and LC/MS analysis	MicrOTOF-Q II hybrid quadrupole time-of-flight mass spectrometer	Bruker	Quality control	Raw data acquisition	neg_17_Calcus_1-C.2_01_7466	neg_17_Calcus_1-C,2_01_7466.mzML	MetaboLights	MTBLS520	http://identifiers.org/metabolights:MTBLS520	Peak detection	Peak annotation	m_bryos_metabolite_profiling_mass_spectrometry_negative_mode.maf.tsv	Metabolights	MTBLS520	http://identifiers.org/metabolights:MTBLS520	negative
Spring_Rhysqu_02	Extraction protocol and LC/MS analysis	MicrOTOF-Q II hybrid quadrupole time-of-flight mass spectrometer	Bruker	Quality control	Raw data acquisition	neg_18_Rhysqu_1-C.3_01_7467	neg_18_Rhysqu_1-C,3_01_7467.mzML	MetaboLights	MTBLS520	http://identifiers.org/metabolights:MTBLS520	Peak detection	Peak annotation	m_bryos_metabolite_profiling_mass_spectrometry_negative_mode.maf.tsv	Metabolights	MTBLS520	http://identifiers.org/metabolights:MTBLS520	negative
Spring_Rhysqu_03	Extraction protocol and LC/MS analysis	MicrOTOF-Q II hybrid quadrupole time-of-flight mass spectrometer	Bruker	Quality control	Raw data acquisition	neg_19_Rhysqu_1-C.4_01_7469	neg_19_Rhysqu_1-C,4_01_7469.mzML	MetaboLights	MTBLS520	http://identifiers.org/metabolights:MTBLS520	Peak detection	Peak annotation	m_bryos_metabolite_profiling_mass_spectrometry_negative_mode.maf.tsv	Metabolights	MTBLS520	http://identifiers.org/metabolights:MTBLS520	negative
Spring_Calcus_03	Extraction protocol and LC/MS analysis	MicrOTOF-Q II hybrid quadrupole time-of-flight mass spectrometer	Bruker	Quality control	Raw data acquisition	neg_20_Calcus_1-C.5_01_7470	neg_20_Calcus_1-C,5_01_7470.mzML	MetaboLights	MTBLS520	http://identifiers.org/metabolights:MTBLS520	Peak detection	Peak annotation	m_bryos_metabolite_profiling_mass_spectrometry_negative_mode.maf.tsv	Metabolights	MTBLS520	http://identifiers.org/metabolights:MTBLS520	negative
Spring_Hypcup_02	Extraction protocol and LC/MS analysis	MicrOTOF-Q II hybrid quadrupole time-of-flight mass spectrometer	Bruker	Quality control	Raw data acquisition	neg_21_Hypcup_1-C.6_01_7472	neg_21_Hypcup_1-C,6_01_7472.mzML	MetaboLights	MTBLS520	http://identifiers.org/metabolights:MTBLS520	Peak detection	Peak annotation	m_bryos_metabolite_profiling_mass_spectrometry_negative_mode.maf.tsv	Metabolights	MTBLS520	http://identifiers.org/metabolights:MTBLS520	negative
Spring_Hypcup_03	Extraction protocol and LC/MS analysis	MicrOTOF-Q II hybrid quadrupole time-of-flight mass spectrometer	Bruker	Quality control	Raw data acquisition	neg_22_Hypcup_1-C.7_01_7473	neg_22_Hypcup_1-C,7_01_7473.mzML	MetaboLights	MTBLS520	http://identifiers.org/metabolights:MTBLS520	Peak detection	Peak annotation	m_bryos_metabolite_profiling_mass_spectrometry_negative_mode.maf.tsv	Metabolights	MTBLS520	http://identifiers.org/metabolights:MTBLS520	negative
Spring_Gripul_02	Extraction protocol and LC/MS analysis	MicrOTOF-Q II hybrid quadrupole time-of-flight mass spectrometer	Bruker	Quality control	Raw data acquisition	neg_23_Gripul_1-C.8_01_7476	neg_23_Gripul_1-C,8_01_7476.mzML	MetaboLights	MTBLS520	http://identifiers.org/metabolights:MTBLS520	Peak detection	Peak annotation	m_bryos_metabolite_profiling_mass_spectrometry_negative_mode.maf.tsv	Metabolights	MTBLS520	http://identifiers.org/metabolights:MTBLS520	negative
Spring_Gripul_03	Extraction protocol and LC/MS analysis	MicrOTOF-Q II hybrid quadrupole time-of-flight mass spectrometer	Bruker	Quality control	Raw data acquisition	neg_24_Gripul_1-D.1_01_7477	neg_24_Gripul_1-D,1_01_7477.mzML	MetaboLights	MTBLS520	http://identifiers.org/metabolights:MTBLS520	Peak detection	Peak annotation	m_bryos_metabolite_profiling_mass_spectrometry_negative_mode.maf.tsv	Metabolights	MTBLS520	http://identifiers.org/metabolights:MTBLS520	negative
Spring_Marpol_01	Extraction protocol and LC/MS analysis	MicrOTOF-Q II hybrid quadrupole time-of-flight mass spectrometer	Bruker	Quality control	Raw data acquisition	neg_25_Marpol_1-D.2_01_7479	neg_25_Marpol_1-D,2_01_7479.mzML	MetaboLights	MTBLS520	http://identifiers.org/metabolights:MTBLS520	Peak detection	Peak annotation	m_bryos_metabolite_profiling_mass_spectrometry_negative_mode.maf.tsv	Metabolights	MTBLS520	http://identifiers.org/metabolights:MTBLS520	negative
Spring_Marpol_02	Extraction protocol and LC/MS analysis	MicrOTOF-Q II hybrid quadrupole time-of-flight mass spectrometer	Bruker	Quality control	Raw data acquisition	neg_26_Marpol_1-D.3_01_7480	neg_26_Marpol_1-D,3_01_7480.mzML	MetaboLights	MTBLS520	http://identifiers.org/metabolights:MTBLS520	Peak detection	Peak annotation	m_bryos_metabolite_profiling_mass_spectrometry_negative_mode.maf.tsv	Metabolights	MTBLS520	http://identifiers.org/metabolights:MTBLS520	negative
Spring_Marpol_03	Extraction protocol and LC/MS analysis	MicrOTOF-Q II hybrid quadrupole time-of-flight mass spectrometer	Bruker	Quality control	Raw data acquisition	neg_27_Marpol_1-D.4_01_7481	neg_27_Marpol_1-D,4_01_7481.mzML	MetaboLights	MTBLS520	http://identifiers.org/metabolights:MTBLS520	Peak detection	Peak annotation	m_bryos_metabolite_profiling_mass_spectrometry_negative_mode.maf.tsv	Metabolights	MTBLS520	http://identifiers.org/metabolights:MTBLS520	negative
